# Supplementary material for: Genetic evidence that high BMI in childhood has a protective effect on intermediate diabetes traits, including measures of insulin sensitivity and secretion, after accounting for BMI in adulthood
Source: Diabetologia. 2023 Jun 6;66(8):1472–80. doi: 10.1007/s00125-023-05923-6 (PMC10317883; doi:10.1007/s00125-023-05923-6)
Supplement: Supplementary file 2 — Supplementary file2 (XLSX 176 KB) [file 125_2023_5923_MOESM2_ESM.xlsx]

## Sheet: ESM Table 1
Supplementary Table One: Statistical associations for all genetic variants which were statistically significantly associated with childhood BMI
CHR:BP = Chromosome: Base Pair, SNP = variant ID, EA = effect allele, NEA = non-effect allele, BETA_ADULT = effect size of SNP on adulthood BMI, SE_adult = standard error of effect of SNP on adulthood BMI, P_ADULT = p-value of association between SNP and adulthood BMI, BETA_CHILD=effect size of SNP on adulthood BMI, SE_adult = standard error of effect of SNP on adulthood BMI, P_CHILD = p-value of…
CHR:BP	SNP	EA	NEA	BETA_ADULT	SE_ADULT	P_ADULT	BETA_CHILD	SE_CHILD	P_CHILD
10:102447647	rs41310284	C	A	0.0291937	0.00321617	1.5e-19	0.0244535	0.00348104	2.14e-12
10:2085223	rs2388126	C	T	0.00785115	0.0019404	9.6e-05	0.0123538	0.00209975	4.02e-09
10:2666859	rs7084503	T	C	0.00697521	0.00194012	0.00033	0.0143596	0.00209953	7.95e-12
10:72019059	rs115954650	G	A	0.00320486	0.0039591	0.39	0.0245218	0.00428538	1.05e-08
10:75607168	rs2242258	T	C	0.000538934	0.00219976	0.77	-0.013169	0.00238046	3.16e-08
10:87359435	rs76636418	A	C	-0.0278801	0.0044368	3.7e-10	-0.0277964	0.00480099	7.05e-09
10:87609968	rs74814922	G	A	-0.0223375	0.003738	9.8e-10	-0.0278564	0.00404649	5.82e-12
11:115058585	rs11215403	G	A	0.0103098	0.00224973	5.6e-06	0.0145875	0.00243532	2.1e-09
11:122503393	rs12364209	C	T	-0.00788081	0.00222565	0.00015	-0.0133222	0.00240946	3.22e-08
11:122829256	rs7103345	G	T	0.00336578	0.00196544	0.1	0.0118452	0.00212723	2.57e-08
11:126372550	rs10790809	A	G	-0.0102081	0.00194369	2.1e-07	-0.0115304	0.00210418	4.26e-08
11:131468913	rs75269996	C	T	-0.0134441	0.0019713	5.3e-12	-0.012536	0.00213421	4.26e-09
11:27455582	rs11030003	C	T	0.0172776	0.00209529	7.5e-17	0.0128907	0.00226835	1.32e-08
11:27728102	rs11030119	G	A	-0.0305494	0.00209265	3.9e-49	-0.0219834	0.00226546	2.91e-22
11:28527705	rs4359193	G	C	-0.00415028	0.00193668	0.019	-0.0143157	0.00209665	8.62e-12
11:29291566	rs60706525	T	A	-0.00695003	0.00194868	0.00045	-0.0144966	0.00210946	6.32e-12
11:46711778	rs10838613	A	C	0.0120022	0.00266803	5.3e-06	0.0165209	0.00288825	1.06e-08
11:46977160	rs71474196	C	T	0.0155268	0.00313645	1.2e-06	0.0192849	0.00339638	1.36e-08
11:47293799	rs10501320	G	C	0.0119599	0.00218712	6e-08	0.0148877	0.00236815	3.24e-10
11:47611152	rs11039307	C	T	-0.0252096	0.00196032	4.9e-38	-0.0192697	0.00212201	1.08e-19
11:47913945	rs34614231	G	C	-0.0199565	0.00201371	1e-23	-0.0175547	0.00217996	8.1e-16
11:48248097	rs7131605	T	A	0.00524424	0.00222312	0.016	0.0137712	0.00240605	1.04e-08
11:48666449	rs375696995	C	T	0.00663189	0.00288991	0.019	0.0175538	0.00312736	1.99e-08
11:65354150	rs11227229	G	A	0.00943669	0.00193738	3.5e-07	0.0131057	0.00209735	4.14e-10
11:65640204	rs2303384	C	T	0.0186601	0.00200803	1.2e-20	0.0157585	0.00217406	4.22e-13
11:68404647	rs3017581	A	G	0.0101035	0.00223203	1.5e-05	0.0144184	0.00241617	2.41e-09
11:69466737	rs678653	C	G	-0.0130305	0.00201299	1.4e-10	-0.014759	0.00217914	1.26e-11
12:1051867	rs12581771	C	T	-0.0239497	0.00241017	6.8e-24	-0.021307	0.00260998	3.25e-16
12:118399491	rs7305424	A	T	-0.00851991	0.00204561	2.4e-05	-0.0139782	0.00221525	2.79e-10
12:11855624	rs2187642	A	C	-0.00131303	0.00199172	0.59	-0.0118369	0.0021564	4.04e-08
12:122630653	rs78930926	G	C	-0.000272423	0.00372096	0.95	0.0229291	0.0040288	1.26e-08
12:24621348	rs10842356	A	T	0.0071211	0.00193126	7.9e-05	0.0127419	0.00209072	1.1e-09
12:361996	rs3782860	C	T	0.000448819	0.00194339	0.82	-0.0117089	0.0021043	2.63e-08
12:39427780	rs7980487	G	T	0.00954219	0.00228725	1.9e-05	0.0150118	0.0024765	1.35e-09
12:4152881	rs10848975	C	T	-0.00656957	0.00224494	0.0024	-0.0134239	0.00243092	3.35e-08
12:49612779	rs11168924	C	A	-0.00908819	0.00222844	8.3e-05	-0.0195778	0.00241255	4.86e-16
12:49927148	rs12296440	G	A	-0.00278914	0.00258117	0.31	-0.0174846	0.00279464	3.94e-10
12:50263148	rs7132908	G	A	-0.028753	0.00198669	4.2e-48	-0.0400539	0.00215076	2.09e-77
12:50541733	rs76919525	T	A	-0.00563651	0.00207854	0.0073	-0.0153278	0.00225077	9.76e-12
12:57648644	rs78607331	C	T	-0.0289782	0.0046493	5.6e-10	-0.0308069	0.00503235	9.25e-10
12:59673555	rs191084554	G	A	0.0065955	0.00685284	0.35	-0.0407209	0.00742205	4.1e-08
12:66376091	rs7306710	T	C	0.00200626	0.00194554	0.25	0.0138792	0.00210633	4.42e-11
12:98500392	rs1032852	T	C	-0.00416818	0.00194212	0.042	-0.0118469	0.00210257	1.76e-08
13:27929146	rs4771106	T	C	-0.0113485	0.00225118	5.1e-07	-0.0154581	0.00243112	2.04e-10
13:28624294	rs1933437	G	A	0.0131797	0.00199665	1.4e-11	0.0170901	0.00215672	2.3e-15
13:40787036	rs61954177	G	C	-0.0137916	0.00206671	6.2e-12	-0.0195473	0.00223225	2.01e-18
13:54104968	rs4477562	C	T	-0.0293305	0.00291439	1.7e-23	-0.0235856	0.00314739	6.69e-14
13:59178258	rs9538141	G	A	-0.0169084	0.00194791	1.4e-18	-0.0137645	0.00210391	6.06e-11
13:59701070	rs10507628	A	G	-0.00108951	0.00237469	0.8	-0.0145619	0.00256488	1.37e-08
13:66205228	rs1333010	G	A	0.0106331	0.00198407	8.9e-08	0.0186299	0.00214288	3.5e-18
13:79587841	rs1576655	A	C	-0.0183403	0.00201108	1.4e-19	-0.0119401	0.00217186	3.85e-08
14:103269755	rs12436513	C	A	0.0175652	0.00201598	4e-19	0.0128527	0.00217715	3.56e-09
14:25928179	rs10132280	C	A	0.0203148	0.00212096	4e-22	0.0126362	0.00229031	3.44e-08
14:29685328	rs974471	G	A	-0.019782	0.00230232	1.1e-17	-0.0182339	0.00248669	2.26e-13
14:30491807	rs61978655	G	A	-0.0309177	0.00504179	1.4e-09	-0.0458375	0.00544304	3.72e-17
14:33309274	rs7161424	G	A	-0.0158679	0.00195605	8e-16	-0.0140925	0.00211278	2.56e-11
14:79749701	rs72688966	C	T	-0.0223472	0.00249599	4e-19	-0.0154078	0.00269572	1.09e-08
14:80307572	rs78228094	A	G	0.00547298	0.00458964	0.19	-0.0280859	0.00495997	1.49e-08
15:100692953	rs72755233	G	A	-0.0167171	0.00305834	1.1e-08	-0.0247801	0.00330242	6.21e-14
15:47933163	rs10519136	C	T	0.0108899	0.00197798	4.1e-08	0.0139792	0.00213532	5.88e-11
15:67818538	rs72747462	G	A	-0.0154033	0.00193847	8.9e-17	-0.0187455	0.00209272	3.32e-19
15:68085555	rs4776375	G	A	0.0290247	0.00231499	1.2e-38	0.0293201	0.00249877	8.55e-32
15:74278126	rs35364449	C	T	-0.0234605	0.00309515	2.1e-14	-0.0200407	0.00334199	2.01e-09
15:84514290	rs7162542	C	G	0.00567011	0.00194664	0.0039	0.0119676	0.00210208	1.25e-08
15:84839013	rs370303837	A	C	-0.00219587	0.00277445	0.45	-0.0163964	0.00299468	4.37e-08
15:89349708	rs4932200	A	G	0.00634209	0.00194401	0.00097	0.0122679	0.00209845	5.03e-09
16:19642670	rs72767578	G	A	0.0223782	0.00300143	3.3e-14	0.0242626	0.00325333	8.8e-14
16:19931360	rs72771047	G	A	0.0303267	0.00275894	1.2e-28	0.0336085	0.00299124	2.73e-29
16:20255097	rs4238585	C	T	-0.0189906	0.00291267	2.1e-11	-0.0208439	0.0031576	4.08e-11
16:24550930	rs9922288	A	G	0.0140155	0.00230075	6.6e-10	0.0151494	0.00249324	1.23e-09
16:28403471	rs555978476	C	A	-0.0251516	0.00217797	3.3e-31	-0.018466	0.00236055	5.17e-15
16:28825953	rs56186137	A	G	-0.0256162	0.00196605	2.2e-39	-0.0177638	0.00213094	7.68e-17
16:30164758	rs62055376	G	A	0.0187064	0.00196591	3.5e-22	0.01327	0.00213047	4.7e-10
16:30512443	rs12929754	G	A	0.0159219	0.00193618	5.5e-17	0.0128585	0.00209791	8.83e-10
16:30877544	rs4889630	T	C	0.0121639	0.00241354	4.7e-07	0.0171132	0.00261593	6.07e-11
16:31223876	rs4496161	G	A	0.0143803	0.00193583	1.4e-13	0.011835	0.0020978	1.68e-08
16:4014282	rs2238435	C	G	-0.023032	0.00198844	2.2e-31	-0.0216948	0.00215528	7.82e-24
16:51449511	rs61130724	G	A	0.00410043	0.00234941	0.077	0.0141069	0.002546	3.01e-08
16:53541502	rs140569371	C	T	-0.0184987	0.00627472	0.0024	-0.0393386	0.00679821	7.18e-09
16:53800954	rs1421085	T	C	-0.0741343	0.00196703	3.9E-315	-0.0584622	0.00213194	1.5e-165
16:67105149	rs2031005	C	T	-0.0137739	0.00497764	0.0044	-0.0329731	0.00539895	1.01e-09
16:67449639	rs117903946	G	A	-0.0144474	0.005431	0.0067	-0.0390778	0.00589109	3.28e-11
16:70690166	rs4985555	A	G	0.00830366	0.00193064	5e-06	0.0128053	0.0020925	9.38e-10
16:81730582	rs11642090	T	C	-0.0117635	0.00200879	4.3e-09	-0.0139474	0.0021772	1.49e-10
17:34904985	rs12601380	A	C	0.016009	0.00195817	2.3e-16	0.0121382	0.00211455	9.45e-09
17:44363740	rs7225145	C	A	0.0112196	0.00211624	1.1e-07	0.0130023	0.00228551	1.28e-08
17:46632679	rs11652860	G	C	-0.00836528	0.00194413	3.1e-05	-0.0117034	0.00209945	2.48e-08
17:47461433	rs17637472	G	A	-0.00744358	0.0019908	0.00018	-0.0123002	0.00215016	1.06e-08
17:65393344	rs7217460	G	A	0.0111943	0.00231996	5e-07	0.0149789	0.00250501	2.24e-09
17:74086924	rs2665983	G	C	0.00571257	0.00194425	0.0018	0.012636	0.00209933	1.75e-09
17:7461267	rs55725943	G	C	0.00850495	0.00354067	0.017	0.0224298	0.003824	4.48e-09
17:78757626	rs11150745	A	G	0.0206684	0.00207934	9.4e-24	0.0164421	0.00224499	2.41e-13
18:39468982	rs7237444	G	A	0.012612	0.00209846	1.1e-09	0.0132356	0.00226744	5.31e-09
18:40323567	rs148544378	C	T	-0.0159388	0.00680163	0.013	-0.0503721	0.00735101	7.26e-12
18:45921214	rs7239114	G	A	-0.0135602	0.00195627	2.6e-12	-0.0186946	0.00211379	9.23e-19
18:52494374	rs3764516	A	C	0.0156587	0.00228209	2.6e-12	0.0181974	0.00246563	1.58e-13
18:57757813	rs138123926	G	A	0.0765219	0.00764552	9.6e-24	0.061562	0.00825807	9e-14
18:57838401	rs663129	G	A	-0.053919	0.00228609	4.3e-123	-0.0423748	0.00247005	5.72e-66
18:58022640	rs111549518	C	T	0.102924	0.00707066	1.3e-47	0.0693256	0.00764099	1.16e-19
18:58417964	rs112099489	C	T	0.0773944	0.00728873	4.9e-26	0.0590105	0.00787936	6.93e-14
18:58682276	rs117473584	T	C	0.0715309	0.00726837	1e-22	0.0543067	0.00785916	4.85e-12
18:77162462	rs657693	A	G	-0.00663147	0.00201265	0.0015	-0.014639	0.00217448	1.67e-11
18:937050	rs1013737	G	C	-0.00661408	0.0019361	0.00046	-0.0118555	0.00209195	1.45e-08
19:18502374	rs116399833	C	A	-0.014594	0.00235269	9.3e-10	-0.0173481	0.00253916	8.36e-12
19:18901618	rs35359254	C	G	0.0163937	0.00331246	1.2e-06	0.0198878	0.0035732	2.61e-08
19:19443466	rs8103197	C	T	-0.00553314	0.00203815	0.012	-0.0127859	0.00219894	6.08e-09
19:30680691	rs149936968	A	G	0.00338495	0.00713659	0.73	0.0421198	0.00769622	4.43e-08
19:43616682	rs112993360	A	G	-0.000807376	0.00298285	0.73	-0.0177357	0.0032174	3.54e-08
19:46179043	rs2238691	G	A	0.0332288	0.00244652	8.3e-42	0.0157959	0.00263982	2.18e-09
19:46311420	rs56309034	C	T	-0.000444915	0.00203638	0.72	-0.0130481	0.002197	2.87e-09
19:47569003	rs3810291	G	A	-0.0279254	0.00206773	7.8e-41	-0.0169027	0.00223118	3.57e-14
1:110082551	rs41279738	T	G	-0.0664131	0.00603993	9.3e-28	-0.0629028	0.00657911	1.17e-21
1:118864616	rs7534091	A	G	-0.0119613	0.00218312	2.7e-08	-0.0153148	0.00237783	1.19e-10
1:149995265	rs67807996	G	A	0.00195347	0.0020266	0.33	0.0137195	0.00220754	5.14e-10
1:155950963	rs35588936	C	T	0.0103805	0.00395648	0.0057	0.0272458	0.00431034	2.6e-10
1:177610335	rs72711335	C	T	-0.0159462	0.00347132	4.6e-06	-0.0272921	0.00378296	5.41e-13
1:177889480	rs543874	A	G	-0.0471037	0.00237459	3.9e-89	-0.0590838	0.0025863	1.64e-115
1:178162247	rs72705029	G	A	-0.00987686	0.00426457	0.019	-0.0270442	0.00464612	5.86e-09
1:178629576	rs72703168	G	A	-0.015421	0.00686696	0.03	-0.0419148	0.00747954	2.1e-08
1:184672098	rs78444298	G	A	-0.0246391	0.00698265	0.00049	0.0534791	0.00760289	2.01e-12
1:185371215	rs74452508	G	A	-0.0204876	0.00884215	0.014	0.053314	0.00962686	3.06e-08
1:190475725	rs111304137	A	G	0.0257582	0.00631445	2.9e-05	0.0439803	0.00687924	1.62e-10
1:197012111	rs10754210	G	A	0.0115761	0.00207094	4.6e-08	0.0132669	0.00225573	4.07e-09
1:197262184	rs79505108	C	T	0.0123746	0.00216027	1.2e-08	0.013007	0.00235308	3.25e-08
1:203491150	rs4971239	G	A	-0.0168706	0.00258722	3.7e-11	-0.0167168	0.00281897	3.03e-09
1:205667006	rs823101	T	C	0.00422277	0.00193531	0.038	0.0127235	0.00210804	1.58e-09
1:21577159	rs212517	T	A	0.00187632	0.00196543	0.41	0.011913	0.00214099	2.63e-08
1:242980588	rs2151549	C	T	-0.0110085	0.00242006	7.3e-06	-0.0145389	0.00263576	3.47e-08
1:50824328	rs2765892	G	A	-0.00288646	0.00195009	0.16	-0.0125198	0.00212414	3.77e-09
1:54743111	rs587271	C	T	-0.0116812	0.00216167	4.9e-08	-0.0160286	0.00235487	1e-11
1:56006678	rs61774738	G	A	-0.000964127	0.00348986	0.91	0.0229772	0.00380108	1.49e-09
1:62579891	rs12140153	G	T	0.0349396	0.00335467	3.3e-25	0.0304268	0.00365499	8.45e-17
1:65991203	rs2767486	A	G	-0.00235235	0.00240177	0.27	-0.0232665	0.00261672	6.03e-19
1:6649228	rs2229330	T	G	-0.00723888	0.00369504	0.037	-0.0308945	0.00402474	1.64e-14
1:66551759	rs7522014	A	G	0.0112878	0.00208557	1.9e-08	0.0136108	0.00227225	2.1e-09
1:72556393	rs973526	C	T	0.0133347	0.0019386	1e-11	0.0170725	0.00211186	6.26e-16
1:72811904	rs11209948	G	T	-0.0224768	0.00195858	2e-30	-0.0217896	0.00213302	1.69e-24
1:73187836	rs77483376	A	G	-0.0176333	0.00422161	1.4e-05	-0.027115	0.00459768	3.69e-09
1:74161795	rs12145291	T	C	-0.0116032	0.00436183	0.0053	-0.028798	0.00475085	1.35e-09
1:75006720	rs7514705	T	C	0.0171839	0.00194072	3.3e-19	0.0350572	0.00211409	9.3e-62
1:78623626	rs17391694	C	T	-0.0329907	0.0027729	3.2e-32	-0.0168722	0.00302149	2.35e-08
20:15806820	rs11907606	C	T	-0.018205	0.00298142	8.1e-10	-0.0274701	0.00321463	1.28e-17
20:36433288	rs2281148	T	C	-0.0075568	0.00223595	0.00097	-0.0144615	0.00241136	2.01e-09
20:54145234	rs2247698	G	C	-0.0115895	0.00205839	3.2e-08	-0.0131569	0.00222035	3.11e-09
20:54420996	rs6014536	C	T	0.0100567	0.00224545	7.6e-06	0.0192307	0.00242231	2.04e-15
20:57427951	rs117455294	C	A	0.0104676	0.00435693	0.024	0.026744	0.00469888	1.26e-08
20:6603622	rs994308	C	T	-0.0147779	0.00197493	3.7e-14	-0.0137264	0.00213033	1.17e-10
21:40296411	rs11701433	C	T	-0.0139232	0.00206987	6.6e-12	-0.0143503	0.00222687	1.16e-10
22:22151939	rs78907487	A	C	-0.00994308	0.00273691	0.00019	-0.0182727	0.00294635	5.58e-10
22:40708679	rs2072858	T	C	0.01659	0.00203832	3e-15	0.0159152	0.00219447	4.09e-13
22:42229092	rs41277471	G	C	0.0174621	0.00337024	3.4e-07	0.0258123	0.00362833	1.13e-12
2:142299735	rs1384660	G	A	0.0125128	0.00247358	3.4e-07	0.0185941	0.00269962	5.67e-12
2:18506	rs13400442	T	C	0.0203934	0.00546061	0.00021	0.0326874	0.00596261	4.2e-08
2:188278203	rs17464221	C	T	0.00618266	0.0021237	0.0032	0.0159534	0.00231706	5.77e-12
2:207033306	rs115067791	G	A	-0.0190068	0.00415629	3.7e-06	-0.0573972	0.0045361	1.07e-36
2:207385758	rs116512350	T	A	-0.0251181	0.0074637	0.00071	-0.0464481	0.00814685	1.19e-08
2:207434727	rs143223375	C	G	-0.015162	0.00533626	0.0041	-0.0571753	0.00582047	8.95e-23
2:219357742	rs496908	A	T	0.0113593	0.0019464	2.4e-08	0.0133677	0.00212393	3.1e-10
2:219632722	rs142506450	C	G	-0.0109692	0.00192943	3.3e-08	-0.0121625	0.0021053	7.6e-09
2:24366819	rs112524239	G	T	-0.0130899	0.00303184	9.3e-06	-0.0193193	0.00330763	5.19e-09
2:24687610	rs188571496	T	C	0.0208283	0.00295616	1.8e-12	0.0281034	0.00322563	2.97e-18
2:24881152	rs56297514	G	A	-0.024425	0.00336022	4.8e-13	-0.0495155	0.00366857	1.62e-41
2:25150011	rs6749422	C	G	-0.0341429	0.00192027	3.6e-71	-0.0483263	0.00209553	1.12e-117
2:25445286	rs113953597	G	A	0.0203862	0.00238408	1.8e-17	0.0413524	0.0026016	6.86e-57
2:25895672	rs13008531	T	G	0.00134963	0.00200136	0.46	-0.0146558	0.00218422	1.95e-11
2:29733801	rs6719507	G	A	0.00547723	0.00193336	0.0038	0.0119427	0.0021096	1.5e-08
2:371148	rs11693451	G	A	0.0122774	0.00192329	1.4e-10	0.0150622	0.00209903	7.19e-13
2:417167	rs62106258	T	C	0.0935951	0.00447064	8.5e-99	0.10406	0.00487888	6.17e-101
2:45046339	rs62134189	A	G	-0.00453693	0.00318484	0.15	0.0196108	0.00347392	1.65e-08
2:58849989	rs6545695	G	A	0.0195159	0.00197017	2.8e-23	0.012861	0.00215023	2.21e-09
2:622161	rs1320331	G	C	-0.0554593	0.00253926	6.1e-106	-0.0549896	0.0027711	1.24e-87
2:67620157	rs6743811	C	A	0.00200281	0.00212145	0.29	0.0150859	0.00231518	7.22e-11
2:679959	rs4241325	T	C	0.00887551	0.00209394	2.1e-05	0.012719	0.0022854	2.62e-08
2:77235470	rs1446702	A	T	0.00729053	0.00196747	0.00012	0.0163559	0.00214698	2.57e-14
3:11280017	rs346083	T	C	0.00813789	0.00212077	0.00017	0.0178308	0.00230402	1e-14
3:11564940	rs9840982	C	A	-0.00416232	0.00244799	0.11	-0.0192202	0.00265897	4.89e-13
3:131751628	rs7631156	G	A	-0.0213446	0.00206409	3.4e-25	-0.0133996	0.0022427	2.3e-09
3:138112107	rs1199328	G	A	0.0119173	0.00245044	6e-07	0.0178792	0.00266151	1.85e-11
3:141183792	rs76152047	A	G	-0.0334405	0.00389795	9.5e-18	-0.0307155	0.00423394	4.03e-13
3:147215564	rs1027695	A	G	-0.00420681	0.00228211	0.048	-0.0138896	0.00247865	2.1e-08
3:153964496	rs355748	G	T	-0.0153725	0.00199168	8e-15	-0.0122435	0.0021641	1.54e-08
3:180369750	rs7633995	A	G	-0.0143731	0.00340172	2.1e-05	-0.0207908	0.00369581	1.85e-08
3:42305131	rs754635	C	G	-0.021112	0.0030294	8.1e-13	-0.0204751	0.00329086	4.91e-10
3:47669549	rs12497826	A	T	0.0122065	0.00207443	3.7e-09	0.0141608	0.00225344	3.3e-10
3:48170802	rs2034963	G	C	0.0102365	0.00203345	3.7e-07	0.0146338	0.00220892	3.48e-11
3:53818754	rs3774592	A	G	0.0123353	0.00213657	8.7e-09	0.0142312	0.00232155	8.78e-10
3:59777685	rs2629879	G	A	-0.00544455	0.00232958	0.018	-0.015201	0.00253083	1.9e-09
3:61264084	rs815715	C	G	0.0165062	0.00195529	4.8e-17	0.016754	0.002124	3.07e-15
3:84728140	rs4453853	C	A	-0.00449749	0.00200846	0.036	-0.0133202	0.00218177	1.03e-09
3:85018612	rs1248857	G	A	-0.0093289	0.00192703	3.1e-06	-0.0135203	0.0020932	1.05e-10
3:85374589	rs818219	T	C	-0.00856417	0.00193749	1e-05	-0.0161846	0.00210487	1.48e-14
3:85787399	rs9858244	G	A	-0.0205539	0.00235328	7.1e-19	-0.0193419	0.00255691	3.89e-14
3:88098062	rs1040319	T	G	-0.0170965	0.00258741	1.7e-11	-0.0175391	0.00281115	4.4e-10
4:102708997	rs7377083	C	A	-0.0199565	0.00196147	4.2e-25	-0.0188955	0.00212587	6.2e-19
4:103001649	rs1813006	G	T	-0.046943	0.00416869	3.7e-31	-0.0310596	0.0045189	6.27e-12
4:113256737	rs59068084	G	T	-0.00997202	0.00196299	7.5e-07	-0.0117667	0.00212825	3.22e-08
4:137198396	rs1451114	G	A	-0.00894391	0.00193429	3.9e-06	-0.0118634	0.0020963	1.52e-08
4:25408838	rs34811474	G	A	0.0279282	0.00228534	3.2e-35	0.014976	0.00247643	1.47e-09
4:30843533	rs1345148	T	C	-0.01205	0.00196089	9.1e-10	-0.0160456	0.00212554	4.39e-14
4:3283422	rs7658462	C	T	-0.0143525	0.00255986	7.9e-08	-0.0155172	0.00277571	2.27e-08
4:44501351	rs7439324	C	T	0.0121281	0.00262408	6.5e-06	0.0170999	0.00284411	1.83e-09
4:45179883	rs12641981	C	T	-0.0290053	0.0019476	1.1e-50	-0.0277001	0.00211073	2.42e-39
4:5016883	rs11722554	G	A	-0.0137689	0.00506488	0.0039	-0.0304556	0.00548907	2.88e-08
4:82138211	rs788859	G	A	0.00254048	0.00208154	0.2	0.0157611	0.00225559	2.8e-12
5:153543466	rs7708584	A	G	0.015697	0.00194787	6.3e-16	0.0185104	0.00211182	1.87e-18
5:170482901	rs2591485	C	A	-0.018509	0.00224328	7.5e-17	-0.0137863	0.00243202	1.44e-08
5:170738836	rs918472	G	A	-0.013835	0.00214794	5.9e-11	-0.0154805	0.0023291	3e-11
5:60287002	rs329621	A	C	-0.00495774	0.00207204	0.014	-0.0136097	0.00224657	1.38e-09
5:60606482	rs75556712	G	A	0.00688505	0.00253486	0.0042	0.0174308	0.00274863	2.27e-10
5:63966957	rs61023343	A	C	-0.0129939	0.00201445	2.9e-10	-0.0175668	0.00218395	8.73e-16
5:66204207	rs152407	A	G	-0.0122562	0.00228396	1.8e-08	-0.0161625	0.00247653	6.74e-11
5:75003678	rs2307111	T	C	0.0279307	0.00197444	1.7e-46	0.0120157	0.0021406	1.99e-08
5:77425787	rs7444450	A	T	0.0100173	0.00219161	4.6e-06	0.0141133	0.00237657	2.88e-09
5:87215547	rs3959134	A	G	-0.0116506	0.00227663	7.5e-07	-0.0147041	0.00246818	2.56e-09
5:87598818	rs2115885	G	A	0.0233689	0.00240102	2.9e-22	0.016371	0.00260294	3.19e-10
6:10025880	rs423119	G	T	0.0090421	0.00222993	7e-05	0.0134686	0.00241946	2.59e-08
6:100727703	rs34260097	T	G	-0.00356904	0.00230751	0.12	-0.0229922	0.00250363	4.17e-20
6:101076767	rs240148	C	T	0.0109608	0.00194423	1.4e-08	0.0125721	0.00210949	2.53e-09
6:105398086	rs370771	G	T	-0.00448621	0.00193634	0.01	-0.0131524	0.00210065	3.82e-10
6:116055741	rs4562172	A	G	-0.00392353	0.00229735	0.071	-0.01434	0.00249212	8.71e-09
6:117523671	rs2693560	A	G	0.00775976	0.00199825	8.1e-05	0.0147602	0.00216828	9.94e-12
6:141576950	rs28455539	T	C	-0.00729604	0.00201134	0.00031	-0.0145124	0.00218167	2.89e-11
6:154304628	rs796915	C	G	-0.0126931	0.0021002	1.1e-09	-0.0146952	0.0022782	1.12e-10
6:166416028	rs62425398	C	A	-0.0158948	0.00313195	3.2e-07	-0.0223382	0.00339777	4.89e-11
6:25514179	rs35789010	G	A	-0.0155278	0.00342348	2.4e-06	-0.0242381	0.00371428	6.77e-11
6:25786226	rs13213957	T	C	-0.0156619	0.00325647	5.8e-07	-0.0261561	0.00353336	1.34e-13
6:26067360	rs35050608	A	G	-0.0162562	0.00323188	1.7e-07	-0.0271011	0.00350665	1.09e-14
6:26318262	rs35162296	C	T	-0.0174867	0.00311111	9.4e-09	-0.0298133	0.00337652	1.05e-18
6:26582035	rs13198716	C	T	-0.0157099	0.00307953	1.7e-07	-0.0278437	0.00334237	8.05e-17
6:26843517	rs57440165	A	C	-0.0146176	0.00308276	1.1e-06	-0.0268314	0.00334591	1.06e-15
6:27141904	rs35768595	C	T	-0.0150964	0.00307226	4.8e-07	-0.0269685	0.00333441	6.07e-16
6:27425644	rs34196306	G	C	-0.0135088	0.00312843	9.8e-06	-0.0285237	0.00339584	4.48e-17
6:27698837	rs13202295	C	T	-0.0133452	0.00307073	7.3e-06	-0.0276275	0.00333294	1.14e-16
6:28187632	rs35001169	T	G	-0.0126503	0.00302192	1.7e-05	-0.0267099	0.00328013	3.86e-16
6:28482917	rs13191038	T	C	-0.0113816	0.00302209	0.00011	-0.0273398	0.00328042	7.8e-17
6:28831611	rs3131336	C	T	-0.0119267	0.00297945	4.3e-05	-0.027755	0.00323446	9.4e-18
6:29090011	rs3129112	G	A	-0.0122351	0.00297122	2.6e-05	-0.0274942	0.00322556	1.54e-17
6:29346329	rs9257805	A	G	-0.0148327	0.0027976	8.4e-08	-0.0256919	0.00303695	2.68e-17
6:29606761	rs3095268	G	A	-0.0126361	0.00246956	4.5e-07	-0.021665	0.00268004	6.28e-16
6:29911684	rs9260164	C	T	-0.0131189	0.00222039	4e-09	-0.0230701	0.00240934	1.02e-21
6:30365629	rs11961853	C	T	-0.00985073	0.002543	0.00011	-0.0250302	0.00275985	1.2e-19
6:30652781	rs9262143	C	T	-0.00848218	0.00272292	0.0025	-0.0241059	0.00295517	3.43e-16
6:30652782	rs138394556	G	A	-0.00804087	0.00272128	0.0042	-0.0242722	0.00295341	2.06e-16
6:30931844	rs3131934	T	C	-0.0104588	0.00255657	6.9e-05	-0.0256204	0.00277488	2.63e-20
6:31315663	rs9265968	A	T	-0.0119633	0.00289224	4.7e-05	-0.0285628	0.0031391	9.11e-20
6:31566168	rs3130631	C	G	-0.0121675	0.00277343	1.5e-05	-0.0259191	0.00300999	7.24e-18
6:31818108	rs9267578	C	T	-0.0128121	0.00283794	7.9e-06	-0.0261191	0.00307971	2.23e-17
6:32290208	rs9268235	C	T	-0.0115006	0.00277694	4.4e-05	-0.0253454	0.00301367	4.09e-17
6:32606584	rs199705602	A	G	0.000593734	0.00196194	0.69	0.0120873	0.00212897	1.37e-08
6:32667595	rs1794279	G	T	-0.0119103	0.00290811	4e-05	-0.0257447	0.00315638	3.45e-16
6:32963948	rs73409691	G	T	-0.00780244	0.00347796	0.03	-0.0250445	0.00377507	3.26e-11
6:396321	rs12203592	C	T	-0.00657932	0.0023023	0.0034	-0.0159452	0.002498	1.73e-10
6:41727485	rs79529786	G	A	-0.0073263	0.00201379	0.00023	-0.014673	0.00218455	1.86e-11
6:43212493	rs2651205	G	A	0.00392843	0.0029311	0.18	-0.0177352	0.00317982	2.44e-08
6:50491551	rs75359967	C	G	0.0222284	0.00354803	2e-10	0.0244186	0.00384896	2.24e-10
6:50796905	rs62405422	T	C	-0.0383308	0.00251139	5.1e-53	-0.0329074	0.00272455	1.38e-33
6:51243948	rs58330009	A	G	0.0136828	0.00222488	1.2e-10	0.0204709	0.00241406	2.25e-17
6:51549912	rs2766122	G	A	-0.0154258	0.00348439	6e-06	-0.0245757	0.00378022	7.97e-11
6:53538407	rs73741365	C	T	-0.00346279	0.00340546	0.25	-0.0215564	0.00369554	5.44e-09
6:5390690	rs2503813	T	C	0.00481263	0.00193812	0.013	0.0116712	0.00210286	2.85e-08
6:54112929	rs9296742	A	G	-0.0143181	0.00425463	0.00034	-0.0292863	0.00461628	2.24e-10
6:54293766	rs507809	C	T	0.00368955	0.00386139	0.32	0.0248552	0.00418837	2.95e-09
6:55190480	rs12110721	G	A	-0.0137898	0.00260136	4.6e-08	-0.0244695	0.00282183	4.26e-18
6:57026708	rs17681711	T	G	-0.00477625	0.00367407	0.19	-0.0224235	0.00398632	1.85e-08
6:57513140	rs566383684	C	T	-0.00570928	0.00529925	0.24	-0.0314194	0.00574802	4.6e-08
6:9510030	rs9463175	C	T	0.011014	0.00205373	3e-08	0.0132516	0.00222823	2.73e-09
6:97349255	rs10457224	C	T	0.00617686	0.00209083	0.0025	0.0145083	0.00226831	1.59e-10
6:98693636	rs35921795	G	A	-0.00634447	0.00196855	0.00073	0.0123237	0.00213609	7.96e-09
7:101962374	rs79113690	G	A	0.00403792	0.00396414	0.34	-0.0264016	0.0042923	7.7e-10
7:102380773	rs140588959	G	C	0.00680784	0.00388436	0.082	-0.0259365	0.00420718	7.06e-10
7:103122645	rs10233848	A	G	-0.00438336	0.00211796	0.046	-0.0152585	0.00229373	2.89e-11
7:103417134	rs262338	G	T	-0.0179468	0.00195004	6.8e-21	-0.0116255	0.00211165	3.68e-08
7:127850795	rs4731419	C	T	-0.00706518	0.00198076	0.00034	-0.0118606	0.00214494	3.21e-08
7:138817193	rs11525873	T	C	0.0240462	0.00325042	3.6e-13	0.0208144	0.00351867	3.31e-09
7:24289027	rs4000777	G	C	-0.00568446	0.0021974	0.013	-0.0157513	0.00237946	3.6e-11
7:51835156	rs73328205	G	A	0.00340766	0.00252216	0.17	0.0164218	0.00273065	1.81e-09
7:755987	rs115359679	C	A	-0.00814217	0.00392631	0.024	-0.025402	0.00425073	2.29e-09
7:76682610	rs71231793	T	C	-0.0248379	0.00282307	6.2e-19	-0.0193609	0.00305727	2.41e-10
7:93206613	rs982692	T	C	-0.0123658	0.00200946	8.2e-10	-0.017233	0.00217614	2.39e-15
8:10503046	rs7001281	C	G	0.0132299	0.00195092	1.6e-11	0.0118112	0.0021106	2.19e-08
8:10970773	rs4523214	T	A	0.0180633	0.00193835	4.9e-21	0.0153234	0.00209731	2.75e-13
8:11361261	rs13275864	C	G	0.0168252	0.00193975	1.8e-18	0.0135187	0.00209898	1.19e-10
8:4130363	rs10503246	A	G	-0.00667012	0.00213453	0.0016	-0.0139233	0.00230954	1.65e-09
8:4300554	rs77976727	C	T	-0.0128245	0.00332588	0.0001	-0.0214484	0.00359856	2.52e-09
8:53739232	rs10095724	G	A	0.00391025	0.00201452	0.069	0.0122719	0.00218007	1.81e-08
8:64804804	rs13254613	A	C	0.00921364	0.00203292	8.1e-06	-0.0174618	0.0021997	2.05e-15
8:76314655	rs2980238	A	T	-0.0188984	0.00251959	1e-13	-0.0152365	0.0027269	2.3e-08
8:76593339	rs12675524	A	G	0.0192083	0.00217569	1.2e-18	0.020128	0.00235422	1.23e-17
8:76878957	rs2126474	G	T	0.0187157	0.00196218	4.2e-21	0.0216079	0.00212295	2.48e-24
8:77224420	rs200119412	T	C	-0.0209573	0.00195727	1.4e-27	-0.0200886	0.00211779	2.41e-21
8:8281142	rs2921097	T	C	-0.0159073	0.00194024	1.4e-16	-0.0126065	0.00209924	1.91e-09
8:8581038	rs11777719	A	G	-0.0131667	0.00215215	3.7e-10	-0.0152671	0.00232869	5.52e-11
8:9085295	rs2929451	A	T	0.0170572	0.00193368	4.2e-19	0.0127862	0.00209243	9.92e-10
8:9979535	rs13256357	C	T	-0.00831712	0.00241382	0.00057	-0.0180674	0.00261185	4.6e-12
9:109670016	rs7020564	A	T	0.00648982	0.00214232	0.0026	0.0132248	0.00231796	1.16e-08
9:120405705	rs957512	T	C	0.0130848	0.00206214	7.1e-11	0.0147374	0.00223179	4.02e-11
9:126171194	rs10818818	C	G	-8.9e-05	0.00218946	0.94	0.0140427	0.00236938	3.09e-09
9:129408290	rs7027304	C	T	-0.013249	0.00203794	8.2e-11	-0.0145295	0.00220517	4.43e-11
9:130446836	rs117911387	G	A	-0.012471	0.0045911	0.0079	-0.0323725	0.00497065	7.38e-11
9:25115154	rs3118252	G	C	-0.0026486	0.00197019	0.14	-0.0139522	0.00213207	5.99e-11
9:27802973	rs10968118	A	G	-0.0128215	0.00193881	9e-12	-0.0135183	0.00209797	1.17e-10
9:6970806	rs818898	A	G	0.00830112	0.00209815	4.8e-05	0.0164754	0.00227063	3.99e-13
9:86707289	rs2378662	G	A	-0.00615585	0.00194689	0.0013	-0.0117315	0.00210665	2.57e-08
9:91518906	rs1910273	T	C	0.00722998	0.00222906	0.0014	0.0143608	0.00241203	2.62e-09
9:96254464	rs4744246	A	G	3.92e-05	0.00203722	0.95	-0.0213643	0.00220487	3.34e-22
9:98613619	rs10818785	A	G	0.00966973	0.0019331	1.3e-06	0.0117731	0.00209209	1.83e-08

## Sheet: ESM Table 2
Supplementary Table Two: Statistical associations for all genetic variants which were statistically significantly associated with adulthood BMI
CHR:BP = Chromosome: Base Pair, SNP = variant ID, EA = effect allele, NEA = non-effect allele, BETA_ADULT = effect size of SNP on adulthood BMI, SE_adult = standard error of effect of SNP on adulthood BMI, P_ADULT = p-value of association between SNP and adulthood BMI, BETA_CHILD=effect size of SNP on adulthood BMI, SE_adult = standard error of effect of SNP on adulthood BMI, P_CHILD = p-value of…
CHR:BP	SNP	EA	NEA	BETA_ADULT	SE_ADULT	P_ADULT	BETA_CHILD	SE_CHILD	P_CHILD
10:102447647	rs41310284	C	A	0.0291937	0.00321617	1.5e-19	0.0244535	0.00348104	2.14e-12
10:102703133	rs12355141	G	T	-0.0110771	0.00195357	1.6e-08	-0.00543545	0.00211409	0.0101386
10:103937244	rs6584485	C	T	-0.0176354	0.00270475	2.8e-11	-0.0108569	0.00292768	0.000208588
10:104238558	rs11191296	G	C	-0.0214229	0.00329719	3.5e-11	-0.00428536	0.00356912	0.229877
10:104635348	rs12765002	C	T	-0.0171902	0.0023149	1.3e-13	-0.00750935	0.00250512	0.00272113
10:104957629	rs12414028	T	A	-0.0238242	0.00361673	1.8e-11	-0.0145744	0.00391473	0.000196902
10:107573809	rs11192613	T	C	-0.0110299	0.00197151	2e-08	-0.00328214	0.0021334	0.123938
10:114765747	rs4575195	C	A	0.015853	0.00208399	7.3e-15	0.00604879	0.00225524	0.00731594
10:118650996	rs10510025	C	T	-0.016326	0.00224552	1.9e-13	0.00250285	0.00243006	0.303032
10:122068766	rs10788066	C	T	-0.0138357	0.00225993	5.9e-10	-0.00736855	0.0024455	0.00258583
10:125220036	rs845084	G	A	-0.0162148	0.00221608	2.4e-13	-0.00613004	0.00239807	0.0105811
10:126587488	rs72828935	G	C	-0.0174668	0.00215015	2.4e-16	-0.0080295	0.00232739	0.000560583
10:128824275	rs9418710	G	A	0.0136665	0.00244011	1.9e-08	0.00446199	0.00264075	0.091092
10:131128952	rs2542615	C	T	0.0123162	0.00205332	1.3e-09	0.0012293	0.00222214	0.580124
10:131783328	rs117118217	G	C	-0.0425262	0.00764633	2.9e-08	-0.0281618	0.00827146	0.000662354
10:132954191	rs11017771	G	C	0.0134414	0.00239079	2e-08	-0.00077273	0.00258717	0.765186
10:133978962	rs2172131	T	C	0.0146262	0.00195723	2.2e-13	0.00336649	0.00211858	0.112054
10:16751164	rs4027773	G	T	-0.0133198	0.00201951	1.5e-11	-0.00248789	0.00218538	0.254942
10:18549889	rs73601548	C	T	-0.0175048	0.00304202	5.8e-09	-0.00864914	0.00329186	0.0086032
10:20905269	rs10764256	C	T	0.0134106	0.00230766	9e-09	-0.000642943	0.00249702	0.796805
10:21830104	rs11012732	A	G	-0.0208429	0.00205459	6.2e-24	0.000594456	0.00222363	0.789211
10:22114427	rs806774	A	T	0.0205769	0.00214471	2.2e-21	0.000133713	0.00232129	0.954065
10:27515564	rs12783917	C	T	-0.0218635	0.00361212	9.7e-10	-0.00647753	0.00390971	0.0975641
10:33857195	rs4934609	A	G	0.0114662	0.00196231	3.6e-09	0.00607862	0.00212367	0.00420562
10:33987329	rs34930419	T	C	-0.0413666	0.00543814	1.8e-14	-0.00790656	0.00588339	0.178988
10:52356264	rs10763587	C	T	-0.012093	0.0021191	5.2e-09	-0.00271721	0.002293	0.236016
10:53673286	rs4595495	A	G	-0.0134956	0.00195903	3.5e-12	-0.00292937	0.00212044	0.167127
10:61842645	rs7070670	C	T	0.0117497	0.00206912	1.4e-08	0.00355115	0.0022392	0.112761
10:63053788	rs3125326	A	C	-0.0116896	0.00199846	3.8e-09	-0.00641465	0.00216294	0.00301981
10:64934548	rs10822145	C	T	0.0123231	0.00193519	4.5e-11	0.00512984	0.00209401	0.0142949
10:65191645	rs7924036	G	T	0.0138254	0.00193148	2.4e-13	0.00586383	0.00208993	0.00501984
10:66626611	rs2933451	C	A	0.0115018	0.00206123	1.2e-08	0.00922864	0.00223074	3.52e-05
10:76054961	rs112921972	C	T	-0.0187186	0.00293026	8.3e-11	-0.00763539	0.00317079	0.0160384
10:76363107	rs10824211	C	T	-0.018422	0.00280257	2.7e-11	-0.00670791	0.00303253	0.0269675
10:76617857	rs12254441	C	T	0.0111466	0.00206641	4.1e-08	-0.00402747	0.00223634	0.071715
10:78760959	rs11001963	C	T	-0.01208	0.00197153	5.8e-10	-0.002367	0.00213353	0.267245
10:87490850	rs17399739	A	G	-0.026671	0.00381612	3.7e-12	-0.0262116	0.00412995	2.2e-10
10:88096047	rs10887578	G	C	-0.0124837	0.00194393	1e-10	-0.00934617	0.00210395	8.9e-06
10:93038530	rs2450445	G	A	0.0126599	0.002061	1.5e-09	0.00491237	0.00223049	0.0276389
10:93810872	rs1776209	A	G	0.0114237	0.00213358	4.6e-08	0.00365517	0.00230907	0.11343
10:97254305	rs943346	C	T	-0.0228585	0.00409878	4.9e-08	-0.00945524	0.00443466	0.0329967
10:98989454	rs2297987	A	G	0.0118063	0.00203384	1.2e-08	0.000657129	0.00220112	0.765288
10:99798234	rs10883027	G	C	0.0189262	0.00195162	5.5e-22	0.00188994	0.00211219	0.370906
11:115044850	rs1048932	C	A	0.0158135	0.0019607	8.1e-16	0.00909569	0.00212218	1.82e-05
11:116774475	rs78832854	T	A	-0.0228449	0.0040739	1e-08	-0.00559623	0.00440961	0.204406
11:117032959	rs12281009	A	G	-0.023639	0.00416774	5.5e-09	-0.00449386	0.00451179	0.319238
11:117076972	rs45574931	C	A	0.0223416	0.00406354	1.8e-08	0.00350349	0.00439908	0.425792
11:11765613	rs11604688	C	T	0.0109613	0.00195012	1.4e-08	0.0010151	0.00211097	0.630609
11:118396331	rs1064939	A	T	0.0463534	0.00657439	1.6e-12	0.00172915	0.00711515	0.807988
11:118941596	rs7925100	G	A	-0.0138684	0.00197453	7.7e-12	-0.0048407	0.00213756	0.0235375
11:119818622	rs10892501	G	A	0.0122973	0.00199192	3.2e-10	0.00214843	0.00215647	0.319117
11:121922587	rs11218510	G	A	0.0136784	0.00197414	8e-12	0.00407344	0.00213734	0.0566696
11:122534504	rs7117842	T	C	-0.0118816	0.0020095	1.9e-09	-0.00709413	0.00217566	0.00111142
11:130796248	rs7933085	A	G	-0.0149191	0.00194218	2.5e-14	-0.00246777	0.00210265	0.240538
11:131452912	rs12788343	T	C	-0.0152034	0.00196101	3.3e-15	-0.00907158	0.00212308	1.93e-05
11:131942817	rs1793631	G	A	0.0127534	0.00209784	9e-10	0.00729867	0.00227062	0.00130719
11:132641959	rs4936175	T	C	-0.0126859	0.00194236	9.4e-11	-0.00752969	0.0021027	0.000342318
11:13301875	rs72867447	C	G	-0.0167149	0.00195026	5.7e-18	-0.00709438	0.00211109	0.000777911
11:133767622	rs329651	G	T	-0.0160493	0.00244372	4.2e-11	-0.00844687	0.00264537	0.00140763
11:134601012	rs12364470	T	G	-0.0190808	0.00260086	1.2e-13	-0.00985326	0.00281572	0.000466348
11:1483177	rs1881505	T	C	0.0244967	0.00419217	4.5e-09	-0.00460249	0.00453925	0.310615
11:17405617	rs1002226	C	T	-0.0110978	0.00198904	1.7e-08	-0.00249226	0.0021531	0.24706
11:2234690	rs10840606	A	G	-0.0150122	0.00255712	2.7e-09	-0.00881819	0.00276786	0.00144291
11:27385939	rs1038101	G	A	0.0188143	0.00294161	8.7e-11	0.00875322	0.00318452	0.00598356
11:27679916	rs6265	C	T	0.0395946	0.00246746	9.8e-58	0.015167	0.0026711	1.36e-08
11:28260678	rs36094062	A	T	0.0216502	0.00342276	1.1e-10	0.00717635	0.00370521	0.0527667
11:28763321	rs7948120	C	T	0.0132587	0.00221307	1.1e-09	0.00421626	0.00239549	0.0783935
11:29240585	rs690444	G	C	-0.0113868	0.00198711	6.1e-09	-0.0139131	0.00215112	9.94e-11
11:30430332	rs7942037	G	C	0.01685	0.00200988	1.7e-17	0.00705558	0.00217598	0.00118492
11:43692423	rs59227842	A	G	-0.0233504	0.00210364	3.9e-29	-0.00166008	0.00227726	0.466013
11:43934592	rs7115013	C	T	0.012942	0.00194783	1.1e-11	0.0021671	0.00210839	0.304023
11:45426928	rs35072015	T	C	0.0148465	0.00209495	4.3e-13	0.00817416	0.00226804	0.000313285
11:45709380	rs117276117	G	T	-0.0489071	0.00830696	2e-09	-0.0168555	0.00899304	0.0608906
11:46141511	rs555754158	G	A	-0.0598053	0.00939942	7e-11	-0.0211921	0.0101749	0.0372718
11:46605817	rs35327580	A	G	-0.0135256	0.00250078	3.4e-08	-0.0143498	0.00270729	1.16e-07
11:47268310	rs35677603	C	T	-0.0147117	0.00208442	2.2e-12	-0.00897358	0.00225642	6.98e-05
11:47529947	rs7124681	C	A	-0.0252652	0.00196013	3e-38	-0.0191778	0.00212181	1.59e-19
11:47825590	rs11039401	G	A	0.021588	0.00193705	7.8e-29	0.0109053	0.00209679	1.98e-07
11:48333360	rs1483121	G	A	0.0163322	0.00272713	4.7e-09	0.0162487	0.00295226	3.72e-08
11:49102602	rs147944464	G	C	-0.0213055	0.00379965	2.6e-08	-0.00902135	0.00411486	0.0283518
11:49459474	rs7120873	C	T	-0.0170442	0.00301956	2.3e-08	-0.0124329	0.00326946	0.0001431
11:50344221	rs117353933	G	A	-0.019832	0.00357799	3.3e-08	-0.00704421	0.00387438	0.0690415
11:64049021	rs34292685	C	T	0.0203278	0.00261562	5e-14	0.00482374	0.00283177	0.0884851
11:64360623	rs576076	G	A	0.0150358	0.00223102	1.4e-11	0.00359636	0.00241536	0.1365
11:64773101	rs78287937	T	G	-0.0190305	0.00335939	9e-09	-0.00948511	0.0036351	0.00907235
11:65278461	rs10896012	T	C	-0.0172063	0.00234562	3.5e-13	-0.00912423	0.00253922	0.00032649
11:65639374	rs2234458	C	T	0.0188514	0.00200748	5.1e-21	0.0153773	0.00217347	1.49e-12
11:66050712	rs4073582	G	A	0.0138761	0.00201383	1.9e-11	0.00449511	0.00218005	0.0392139
11:68179560	rs314751	C	T	-0.0122232	0.00206138	1.7e-08	-0.01029	0.0022317	4.01e-06
11:68699775	rs653264	G	A	0.0114517	0.00194025	3.6e-09	0.00525641	0.00210055	0.0123356
11:69446719	rs609581	T	C	0.0142903	0.00194927	2.1e-13	0.00765475	0.00211018	0.000286141
11:76474827	rs10160769	G	C	0.0153393	0.00237445	1.8e-10	-0.00275016	0.00257047	0.284663
11:84776849	rs349071	G	A	0.013757	0.00193586	4.5e-12	0.00800944	0.00209604	0.000132794
11:85233733	rs7127991	C	T	0.0121555	0.00216414	2.7e-08	0.00693884	0.00234289	0.00305985
11:8639200	rs4929923	T	C	-0.0177816	0.0020176	9.8e-19	-0.00934096	0.00218434	1.9e-05
11:881639	rs7103389	T	C	-0.014628	0.00200421	1.5e-12	-0.00640524	0.00216969	0.00315566
11:89075754	rs78378788	A	G	-0.0235175	0.00386604	5.1e-10	-0.00279552	0.00418835	0.504484
11:89654536	rs4753251	T	A	0.0131485	0.0022001	2.1e-09	0.00500855	0.00238203	0.0354977
11:89922417	rs61903695	A	G	-0.0152808	0.00221559	3.6e-12	-0.00294825	0.00239855	0.219004
11:93211764	rs7365	A	G	0.011426	0.00193248	2.8e-09	0.00617404	0.00209178	0.00316162
12:103658096	rs4764949	A	G	0.0191414	0.00206529	2e-20	0.0099543	0.00223634	8.54e-06
12:107713511	rs961498	G	C	-0.0115864	0.00194621	1.7e-09	-0.00478627	0.00210749	0.0231425
12:108294381	rs73193736	A	G	0.017128	0.00226154	4.5e-14	0.00642289	0.00244886	0.00872087
12:110046698	rs17608150	C	T	-0.0224661	0.00356496	5e-10	-0.00761789	0.00385919	0.048386
12:110624668	rs933851	G	A	-0.0131175	0.00227958	5.2e-09	-0.0025028	0.00246825	0.310583
12:110903380	rs6606686	G	C	0.0135551	0.00206835	3e-11	0.00838867	0.00223967	0.000180045
12:111155947	rs10774603	C	T	-0.0109439	0.00199959	2.7e-08	-0.00635267	0.00216526	0.00334726
12:113137572	rs2891403	A	G	-0.0118184	0.00215741	4e-08	0.00156484	0.00233577	0.502892
12:114053655	rs59634664	A	G	-0.0129349	0.00223284	7.6e-09	-0.00292005	0.00241749	0.227092
12:114446456	rs76406609	C	T	0.0252782	0.00385373	7.5e-11	0.0112334	0.0041704	0.00706871
12:116450006	rs7962636	T	C	0.011075	0.00202835	2.2e-08	0.00902884	0.00219648	3.95e-05
12:117576767	rs111828690	C	T	-0.0150395	0.00233392	1.8e-10	-0.000167729	0.0025272	0.947084
12:118409548	rs7973834	G	A	0.0118049	0.00213409	1.8e-08	0.00764475	0.00231057	0.000937627
12:120907309	rs145350287	T	A	0.0285452	0.00492138	4.3e-09	0.00699899	0.00532879	0.189039
12:121669268	rs77289077	C	T	-0.0181626	0.00291007	4.2e-10	-0.00482871	0.00315101	0.125415
12:122011598	rs181617194	T	C	0.0305601	0.00527302	9.4e-09	-0.00703034	0.00570946	0.218192
12:122485389	rs144713920	C	G	0.0323733	0.00434752	2.1e-13	0.00233584	0.00470515	0.619582
12:122754101	rs7957569	T	C	-0.0138055	0.00203836	9.5e-12	-0.00826431	0.00220701	0.000180697
12:123024476	rs147730268	G	T	0.0366001	0.00348233	2.7e-25	-0.0060611	0.00377034	0.107929
12:123149068	rs186471389	A	G	-0.0453294	0.00830768	4.9e-08	-0.00396697	0.00899457	0.659183
12:123318455	rs146459385	G	A	0.0314068	0.00436712	9.4e-13	0.00149451	0.00472914	0.751986
12:123757504	rs75759977	G	T	0.0265749	0.00436172	1.5e-09	0.00155604	0.00472394	0.741857
12:124020685	rs137963709	T	A	0.0257395	0.00467353	4.1e-08	0.000806874	0.00506099	0.87333
12:124500725	rs556992087	T	C	-0.0148809	0.00235568	5.4e-11	-0.00350195	0.00255022	0.169691
12:133487774	rs77927866	G	A	-0.0133195	0.00209383	1.8e-10	-0.0015891	0.00226709	0.483339
12:14413931	rs12422552	G	C	0.0133719	0.00218915	5.2e-10	0.00899382	0.00237003	0.000147754
12:16470918	rs11056875	T	C	0.0167588	0.0027116	1.5e-10	0.00534297	0.0029355	0.0687401
12:17196832	rs7313220	A	G	0.0119647	0.00193482	9.7e-10	0.00135836	0.00209488	0.516714
12:18181460	rs10770299	G	A	-0.0133808	0.00246587	2.6e-08	0.00167621	0.00266985	0.530117
12:19402989	rs11044463	A	G	-0.0139131	0.00218328	3.9e-10	-0.00185477	0.00236423	0.432739
12:2157925	rs10774018	G	C	-0.0160864	0.00234154	1.4e-12	-0.00195316	0.00253515	0.441045
12:23753927	rs11608710	T	G	-0.0215076	0.00405468	1.7e-08	-0.0132112	0.00439217	0.00263051
12:24060075	rs10842240	G	C	-0.0212914	0.00302665	3.8e-13	-0.00988833	0.00327744	0.00255211
12:33378498	rs9971845	T	C	-0.0173781	0.00302611	5.1e-09	-0.00848515	0.00327595	0.00959401
12:38904810	rs116952199	A	C	0.0292371	0.00523742	4.2e-08	0.00513044	0.00566686	0.365285
12:41887940	rs1458156	C	T	-0.0162018	0.00193305	1.3e-16	-0.00334778	0.00209305	0.109716
12:49168798	rs3730071	C	A	0.0328237	0.00563743	4.7e-09	0.0199589	0.00610536	0.00107897
12:49399132	rs1126930	G	C	-0.0323108	0.00520246	1.7e-10	-0.0294247	0.0056305	1.73e-07
12:49601042	rs111371206	C	T	0.03928	0.00695694	2e-08	0.0406269	0.00753766	7.05e-08
12:50263148	rs7132908	G	A	-0.028753	0.00198669	4.2e-48	-0.0400539	0.00215076	2.09e-77
12:53831064	rs36120387	C	T	0.0179576	0.00311529	3.2e-09	0.00794339	0.00337388	0.0185537
12:54670880	rs4237798	C	G	0.0129596	0.00196094	3.4e-11	-0.00139795	0.00212305	0.510242
12:56493822	rs2292238	A	C	0.0169634	0.00196649	1.3e-17	0.00313681	0.0021291	0.140668
12:56921304	rs799260	G	A	0.0145261	0.0025929	1.7e-08	0.00663504	0.00280704	0.018093
12:57611285	rs113397893	A	G	-0.0241079	0.00361052	1.6e-11	-0.0202094	0.00390904	2.34e-07
12:57938565	rs730560	A	G	0.0117073	0.00197518	1e-09	0.00928052	0.0021386	1.43e-05
12:60953472	rs11173522	C	A	-0.0142343	0.00235756	9.3e-10	-0.000600404	0.00255215	0.814012
12:62263645	rs1031582	A	C	-0.0128861	0.00227219	3.9e-09	-0.0072367	0.00246067	0.0032722
12:68205604	rs1819844	A	G	0.0142375	0.00257084	1.6e-08	0.00673233	0.00278411	0.0156009
12:69681101	rs317656	T	A	0.0153268	0.00216379	3.3e-12	-0.00439778	0.00234261	0.060477
12:72179446	rs61754230	C	T	-0.0428371	0.00693992	6.7e-10	-0.013123	0.0075102	0.0805749
12:82424100	rs11115160	G	A	0.012509	0.00228005	8.4e-09	0.000639717	0.00246772	0.795455
12:89771903	rs704061	T	C	-0.0163532	0.00193949	9.4e-18	-0.00492845	0.00210005	0.0189343
12:90213070	rs12427047	C	T	0.0175894	0.00224842	6.4e-15	0.000689234	0.00243425	0.77707
12:90518449	rs73212053	C	T	0.0315867	0.00516196	7.3e-10	0.00943759	0.00559141	0.0914366
12:97498717	rs4294611	T	G	0.0121659	0.00197827	5.6e-10	0.00173714	0.00214208	0.417389
12:97928437	rs11109097	C	T	0.0115668	0.00210931	3e-08	0.00120499	0.00228403	0.597797
12:991306	rs55726687	G	A	-0.0248706	0.00236512	2.6e-26	-0.0208866	0.00256101	3.47e-16
12:99588917	rs2712667	G	C	0.0144918	0.0020243	1.4e-12	0.0102283	0.00219155	3.05e-06
13:104092350	rs72665129	T	A	0.0152457	0.00267199	1.1e-08	0.00225774	0.00288505	0.433881
13:107854612	rs9888533	C	T	-0.0127938	0.0019726	9.5e-10	-0.00238086	0.00213072	0.263825
13:109835686	rs484455	G	A	0.0111559	0.00194074	8.6e-09	0.00110212	0.00209575	0.598969
13:111880815	rs7982732	G	A	0.0122998	0.00197722	4.7e-10	0.00570517	0.00213603	0.0075645
13:112188236	rs2528787	C	T	0.0161505	0.00201415	1.2e-16	-0.00224145	0.00217558	0.302879
13:20616557	rs9579775	A	C	-0.0211995	0.00293493	2.8e-13	-0.00863018	0.00316939	0.00646964
13:28012527	rs9512696	A	G	-0.017547	0.00204718	4e-17	-0.0100125	0.00221137	5.96e-06
13:28648069	rs12583420	C	A	0.0136898	0.00200435	2.8e-12	0.0152982	0.00216528	1.6e-12
13:31012904	rs1928496	C	T	-0.0161674	0.00220984	1.8e-13	0.000357512	0.00238688	0.880936
13:33143248	rs12323184	T	A	0.0167221	0.00200511	7.6e-17	0.00693131	0.00216589	0.00137325
13:40788838	rs75983170	T	G	-0.014142	0.00209271	3.4e-12	-0.0192734	0.00226028	1.5e-17
13:50963685	rs41284828	G	A	0.0314217	0.00571173	2.3e-08	0.0124658	0.00616961	0.0433311
13:54104968	rs4477562	C	T	-0.0293305	0.00291439	1.7e-23	-0.0235856	0.00314739	6.69e-14
13:54396602	rs1379828	C	T	0.0169962	0.00241631	1.4e-12	0.00221537	0.00260956	0.395914
13:54828961	rs7995015	T	G	0.0140193	0.00208184	1.1e-11	0.00527889	0.0022489	0.0189091
13:58368788	rs9285214	A	G	0.0169303	0.00212384	1.9e-16	0.00663776	0.00229374	0.00380531
13:58626188	rs11148421	G	A	0.0213347	0.00230731	2.1e-21	0.00941117	0.002492	0.000159016
13:58953476	rs9563599	T	C	0.0154571	0.00256455	5.5e-10	0.0136297	0.00277018	8.65e-07
13:59266053	rs4055791	C	T	0.0179927	0.00196201	1.8e-20	0.00878991	0.0021195	3.37e-05
13:59841918	rs9527958	A	G	-0.011716	0.00204165	7.9e-09	-0.00128629	0.00220507	0.559667
13:65480476	rs4435118	G	A	-0.0126878	0.00226868	2.2e-08	-0.00581349	0.00245014	0.0176575
13:66205704	rs9540493	A	G	0.0126306	0.00195177	7.3e-11	0.0175346	0.00210813	8.98e-17
13:66704213	rs9571548	G	C	0.0109288	0.00201046	2.4e-08	0.00113829	0.00217159	0.600159
13:67472713	rs9571687	C	A	0.0126033	0.0020615	8e-10	4.24e-05	0.00222658	0.984823
13:79580919	rs1441264	G	A	-0.0184451	0.00201074	1.1e-19	-0.0119026	0.00217149	4.22e-08
13:86477072	rs116394958	C	T	-0.0160203	0.0021703	6.6e-13	-0.00158905	0.00234414	0.497848
13:86729247	rs7993771	C	T	-0.012364	0.00217081	1.3e-08	-0.000301887	0.00234496	0.897565
13:88789201	rs138788250	C	T	0.0562735	0.00965449	9.9e-09	0.0229087	0.0104281	0.028033
13:90395288	rs76134593	G	T	-0.0426689	0.00761735	1.5e-08	-0.00650491	0.00822977	0.429287
13:96609478	rs9556514	A	C	-0.0125235	0.00216948	9.6e-09	-0.00802284	0.00234303	0.000616765
13:96982541	rs7990098	T	G	-0.0149779	0.00196608	2.3e-14	-0.00446524	0.00212394	0.035523
13:99245866	rs9584870	T	C	0.0122446	0.00204418	2.7e-09	0.000601048	0.00220797	0.785454
14:101144596	rs12147845	C	T	-0.0196927	0.0030324	3.5e-11	-0.0105927	0.00327514	0.00121958
14:101529005	rs7161194	A	G	0.0193722	0.00214247	4e-19	0.00817072	0.00231416	0.000414372
14:101539197	rs2295654	C	T	0.0124929	0.00225051	4.4e-08	-0.000294799	0.00243113	0.903485
14:102740275	rs8022504	A	C	-0.0204629	0.00346776	6.6e-09	-0.00243457	0.00374639	0.515792
14:103246470	rs3803286	A	G	0.0191862	0.0020507	1.5e-21	0.0119456	0.00221471	6.9e-08
14:103988180	rs1136165	G	T	-0.0177008	0.00201093	9.2e-19	-0.0033345	0.00217213	0.124751
14:104332759	rs12891477	C	T	-0.0137809	0.00201403	7.9e-12	-0.00266031	0.00217529	0.221342
14:25927832	rs12879423	A	G	-0.0205802	0.00208668	2.3e-23	-0.0121145	0.00225324	7.6e-08
14:29681138	rs9788550	G	C	0.0202788	0.00224774	1.8e-19	0.0151317	0.00242758	4.57e-10
14:30430683	rs61980001	C	T	-0.0349526	0.00516717	1.4e-11	-0.0430422	0.00557702	1.18e-14
14:33292743	rs2239647	A	C	0.0175843	0.00194709	1.4e-19	0.012324	0.00210293	4.62e-09
14:35367967	rs112936150	G	A	0.0200221	0.00331539	2.8e-09	0.0115765	0.00358116	0.00122659
14:35630469	rs74043845	C	A	0.0180554	0.00291383	1e-09	0.00842141	0.00314788	0.00746707
14:40100535	rs2415554	T	C	-0.0129373	0.00218286	2.1e-09	-0.00222869	0.00235771	0.344516
14:40845125	rs67272968	A	G	0.0152343	0.00247538	4.1e-10	0.00924409	0.00267282	0.000543075
14:42939471	rs8011566	T	A	-0.0129068	0.00196072	2e-10	-0.00211497	0.0021173	0.317843
14:46976023	rs12323609	C	G	-0.0139605	0.00199562	3.7e-12	-0.00688414	0.00215535	0.00140327
14:47303114	rs12885458	T	G	0.0164662	0.00193701	1.6e-17	0.00473801	0.00209172	0.023505
14:50655357	rs72681869	G	C	0.0529256	0.00926222	9.5e-09	0.0253876	0.00999867	0.011114
14:62360075	rs217669	T	C	-0.0169543	0.00217518	3.3e-14	-0.00136663	0.00234963	0.560812
14:69789755	rs3902951	T	G	-0.0131676	0.00229683	3.5e-09	-0.00321563	0.00248115	0.194967
14:73314450	rs61986330	C	A	0.0134636	0.0021659	2.8e-10	0.00459974	0.00233944	0.0492788
14:73757925	rs10146612	A	G	-0.0142252	0.00250647	1.6e-08	-0.00125753	0.00270834	0.64242
14:77547212	rs10873302	C	T	-0.0116259	0.00214393	2.2e-08	-0.000731208	0.00231562	0.752175
14:79681303	rs12147298	A	G	-0.0150069	0.00241691	4.8e-10	-0.00843306	0.00261036	0.00123526
14:79939525	rs10145154	C	T	-0.0271007	0.0023268	8.7e-32	-0.0135757	0.00251284	6.57e-08
14:83013876	rs4517716	C	G	-0.0134283	0.00244758	4.3e-08	-0.000666551	0.00264382	0.800951
14:88390504	rs10139547	G	A	-0.0135778	0.00219586	5.5e-10	-0.0045857	0.00237116	0.053119
14:91513029	rs1285997	C	G	-0.0149598	0.00213501	4.8e-13	-0.00877835	0.00230616	0.000140958
14:93761913	rs2273638	A	G	0.0184702	0.0021007	1.2e-18	0.00922759	0.00226883	4.76e-05
14:94023972	rs6575340	G	A	-0.0206555	0.0020155	8.7e-25	-0.00655764	0.00217713	0.00259484
14:99700080	rs4082793	C	T	0.0137086	0.00196089	9.1e-12	0.00280771	0.00211773	0.184902
15:100692953	rs72755233	G	A	-0.0167171	0.00305834	1.1e-08	-0.0247801	0.00330242	6.21e-14
15:27035094	rs7168574	C	T	0.010639	0.00201147	2.5e-08	0.00481455	0.0021716	0.0266189
15:31843528	rs4284600	T	C	-0.0116809	0.00194978	8e-10	0.000503313	0.00210519	0.811042
15:41339697	rs34153025	T	C	0.0374498	0.0065961	1.9e-08	0.0295065	0.00712094	3.42e-05
15:42012724	rs2950446	T	C	0.0147262	0.00249915	4.2e-09	0.00306913	0.00269802	0.255308
15:46316832	rs12438004	A	C	-0.0122941	0.00197099	2.2e-10	-0.00767649	0.00212794	0.000309193
15:46586095	rs7162533	T	C	-0.0146788	0.00195538	2e-14	-0.00914339	0.002111	1.48e-05
15:47921338	rs2573566	A	C	-0.0215748	0.00344338	1.1e-09	-0.0080619	0.0037182	0.0301412
15:51898058	rs9944241	T	C	0.0141102	0.00201712	4e-12	0.00248798	0.00217795	0.25331
15:52353498	rs35697691	C	G	-0.0245297	0.00343947	1.5e-12	-0.00822276	0.00371428	0.0268411
15:53077634	rs2456507	G	A	-0.01577	0.00274971	8e-09	-0.0111274	0.00296851	0.000177914
15:53409045	rs28640955	T	G	0.014912	0.00245518	2.6e-10	0.0112204	0.00264968	2.29e-05
15:57120989	rs1657930	G	A	0.0143725	0.00244365	1.1e-09	0.0063763	0.00263855	0.0156668
15:58844214	rs871804	C	T	-0.0149702	0.00267512	2e-08	-0.00101756	0.00288831	0.724609
15:59123238	rs34849581	G	A	-0.0151185	0.00256923	2.8e-09	0.000738332	0.00277429	0.790136
15:59450079	rs7175642	T	G	0.0127361	0.00207445	3.9e-10	-0.000597173	0.00223958	0.789742
15:60908307	rs340025	T	C	-0.0123413	0.00196679	3.2e-10	-0.00139108	0.00212339	0.512389
15:61445514	rs8033510	T	C	0.0114471	0.00201827	6.2e-09	-0.00143961	0.00217909	0.508837
15:62367013	rs72749772	T	C	0.0477977	0.00720113	2.4e-11	0.019207	0.0077749	0.0134968
15:63793238	rs11635675	T	G	0.0117619	0.00203799	9.6e-09	0.00581253	0.00220026	0.00824803
15:66593468	rs76095247	A	C	0.0141062	0.00227134	1.5e-09	0.00382814	0.00245207	0.118479
15:66889053	rs2439355	G	T	-0.0149132	0.00267938	2.2e-08	-0.0045998	0.00289303	0.111844
15:67710011	rs28399271	G	A	0.0207724	0.00220932	2.5e-22	0.0187411	0.0023851	3.92e-15
15:68072458	rs3784710	T	C	0.0292003	0.00231452	3.6e-39	0.0291673	0.00249819	1.7e-31
15:68347069	rs116934048	G	T	0.0268749	0.0046379	7.9e-09	0.0186928	0.00500521	0.000187966
15:73074890	rs11633022	C	A	-0.0167672	0.00203295	2e-16	-0.00275622	0.00219478	0.209186
15:73326961	rs12903656	G	C	0.0174176	0.00321801	2.1e-08	-0.00256603	0.00347322	0.460026
15:73633672	rs145892374	G	A	0.0289039	0.00380236	1e-14	-0.000711036	0.00410472	0.862476
15:74278126	rs35364449	C	T	-0.0234605	0.00309515	2.1e-14	-0.0200407	0.00334199	2.01e-09
15:74563284	rs12905151	G	T	-0.0298149	0.00519214	1.3e-08	-0.00425134	0.00560576	0.44822
15:75027880	rs2472297	C	T	-0.0140716	0.00218859	1.1e-10	-0.0102638	0.00236288	1.4e-05
15:75440669	rs28818910	C	T	-0.0117312	0.00193978	6.9e-10	-0.00530184	0.0020944	0.0113598
15:78012618	rs11855853	C	T	0.0156039	0.00219081	1.2e-12	0.00690335	0.00236485	0.00350994
15:79403585	rs2870111	C	T	0.0151024	0.00197297	1.6e-14	0.00576962	0.00212998	0.00675352
15:80989172	rs34769775	C	T	0.0155146	0.00211741	1.6e-13	0.00688747	0.00228632	0.00259131
15:89960286	rs62020775	T	A	0.0174284	0.00279687	9.9e-10	-0.000527632	0.00301997	0.861304
15:92573639	rs7498044	G	A	0.0152865	0.00236604	8.3e-11	-0.00188813	0.00255445	0.459814
15:95271872	rs8025516	T	G	0.0152755	0.00202695	1.7e-14	0.00666995	0.00218873	0.00230823
15:98255978	rs4965040	A	G	-0.012474	0.00201805	3.8e-10	0.00109967	0.00217881	0.613761
15:99222509	rs56803094	A	G	0.0157714	0.00231644	1.5e-11	0.00713064	0.00250069	0.00435171
15:99517619	rs35025302	A	T	0.013042	0.00209638	1.4e-10	0.000957784	0.0022634	0.672178
16:19642670	rs72767578	G	A	0.0223782	0.00300143	3.3e-14	0.0242626	0.00325333	8.8e-14
16:19942927	rs7204864	C	T	0.0303383	0.00275246	8.8e-29	0.0331314	0.00298416	1.22e-28
16:20245283	rs4432271	C	T	-0.019332	0.00290983	8.5e-12	-0.0205249	0.00315466	7.71e-11
16:20380004	rs4780885	G	C	0.0166643	0.00193245	3.3e-18	0.0108827	0.00209447	2.04e-07
16:2097158	rs2516739	G	A	0.0154625	0.00233611	1.1e-11	0.0040488	0.00253216	0.109832
16:23804956	rs194809	G	A	-0.0140417	0.0024522	7.8e-09	0.0011462	0.00265754	0.66625
16:24525270	rs11860442	T	C	0.0123204	0.00193787	1.4e-10	0.00569185	0.00209991	0.00671785
16:24733751	rs13329943	C	T	-0.0160641	0.00218505	5e-13	-0.00538056	0.00236791	0.0230696
16:2529209	rs117366765	C	G	-0.0576645	0.00972418	1.6e-09	-0.0168847	0.0105347	0.108986
16:2797161	rs117549504	C	T	-0.0669623	0.00970714	7.6e-12	-0.022548	0.0105146	0.0319963
16:28348344	rs2466826	G	A	-0.0258558	0.00197893	2.2e-39	-0.0142005	0.00214478	3.57e-11
16:28632021	rs2411453	T	G	0.0253113	0.00196911	1.5e-38	0.0156115	0.00213413	2.57e-13
16:28883241	rs7498665	A	G	-0.0258728	0.00197101	5.8e-40	-0.0174315	0.00213638	3.37e-16
16:29994922	rs3814883	C	T	-0.0243201	0.00193688	9.7e-37	-0.00923923	0.00209924	1.08e-05
16:30337208	rs71389464	T	A	-0.0194501	0.00195121	1.7e-23	-0.0114939	0.00211435	5.44e-08
16:30623979	rs67693285	T	G	-0.0179043	0.00194005	1.6e-20	-0.00775353	0.00210259	0.000226376
16:31011183	rs4889606	A	G	0.0226249	0.00199778	1.7e-30	0.00973711	0.00216495	6.87e-06
16:31362263	rs4889649	T	G	0.0156546	0.00202705	1.1e-14	0.00754373	0.00219721	0.000596238
16:3708567	rs8047251	G	A	-0.0137808	0.00208233	4.4e-11	-0.0112895	0.00225645	5.64e-07
16:4015729	rs879620	C	T	-0.0230866	0.00198935	1.7e-31	-0.0216617	0.00215628	9.58e-24
16:407723	rs7201895	G	A	0.0151464	0.00202989	4.6e-14	0.00835138	0.00220008	0.000147086
16:49011249	rs6500208	G	A	-0.0139479	0.00239054	5e-09	0.00317432	0.00259065	0.220462
16:4946584	rs12709120	G	A	0.0129703	0.00195228	3.8e-11	0.00540559	0.00211579	0.0106223
16:53503110	rs4783812	C	G	0.0341292	0.00637003	3.7e-08	0.0196631	0.00691144	0.00444099
16:53802494	rs11642015	C	T	-0.0741454	0.00196714	3.6E-315	-0.0583409	0.00213207	7.46e-165
16:54148628	rs62034143	C	T	0.0116937	0.00196306	2.5e-09	0.00466179	0.00212703	0.0284021
16:56471410	rs7189122	T	C	-0.0150596	0.00255973	3.7e-09	-0.00301942	0.00277451	0.276476
16:62808007	rs2962466	G	C	0.0115314	0.00200716	8.4e-09	0.00560688	0.00217515	0.00994604
16:6753239	rs11642387	A	G	0.0207394	0.00322021	1.5e-10	-0.00487124	0.00349028	0.162817
16:68381978	rs2307022	A	G	0.0121058	0.00204984	3.5e-09	0.00892409	0.00222105	5.87e-05
16:69030692	rs113827003	C	T	0.0314174	0.00543416	3.7e-09	0.00971089	0.00588742	0.0990604
16:69285510	rs192042440	C	T	0.044493	0.00627858	3.8e-13	0.0131016	0.00680347	0.0541377
16:69750849	rs2917677	C	T	0.0224964	0.00196419	5e-31	0.0104097	0.00212849	1.01e-06
16:70004172	rs71398001	T	G	-0.0216262	0.00219152	1.5e-23	-0.00755885	0.00237508	0.00145979
16:70315911	rs775208	T	C	-0.0171458	0.00193287	8.9e-20	-0.00902208	0.00209453	1.65e-05
16:70572605	rs35949039	G	T	0.0219181	0.00315673	1.1e-12	0.00583433	0.00342165	0.0881719
16:70872625	rs140031800	G	A	0.0280655	0.00533417	4.1e-08	0.0126763	0.00578207	0.0283544
16:71281716	rs382236	G	A	-0.0125397	0.00203624	9.7e-10	-0.00658148	0.00220683	0.00286068
16:71579660	rs310332	C	G	-0.0126766	0.00218653	1.9e-09	-0.00569405	0.00236945	0.0162562
16:71994932	rs12926804	A	G	-0.0200477	0.00284847	7.7e-13	-0.00675137	0.0030873	0.0287554
16:72251132	rs811054	C	T	-0.0153156	0.00194737	1.3e-14	-0.00767469	0.00211064	0.000276701
16:72512491	rs180953756	A	C	0.0241771	0.00368421	1.4e-11	-0.00241385	0.00399059	0.545254
16:72996162	rs756717	G	A	0.0140535	0.00199383	1e-12	0.00087379	0.00216089	0.685943
16:73426890	rs117934006	C	T	0.0201178	0.00355012	1.8e-08	0.0072499	0.00384799	0.0595539
16:74148932	rs1125804	G	A	0.0105442	0.00193977	4.3e-08	0.00261572	0.00210243	0.213448
16:76895693	rs9673839	A	G	-0.0126758	0.00194041	7.5e-11	-0.00534413	0.00210326	0.0110573
16:77261943	rs12449219	C	G	-0.0165417	0.00287678	8.9e-09	-0.00283868	0.00311651	0.362375
16:81735012	rs3751859	G	A	0.0176868	0.00265332	1e-10	0.012168	0.00287625	2.33e-05
16:82448195	rs11150461	C	G	0.0145812	0.00217894	2.3e-11	0.00588368	0.00236136	0.0127151
16:82872628	rs7206608	C	G	-0.0130683	0.00206676	2e-10	-0.00176346	0.00223939	0.431005
16:8289396	rs921471	A	G	0.0105055	0.00195352	4.6e-08	-0.000107307	0.00211689	0.959572
16:89141490	rs72817412	C	T	0.025492	0.004563	8.6e-09	0.0112169	0.00494528	0.0233169
16:9413353	rs837346	C	T	-0.0116243	0.00194253	1.4e-09	0.000542803	0.0021051	0.796522
16:9720130	rs8062638	C	A	0.0132287	0.00210129	9.6e-11	0.00438562	0.00227736	0.0541365
17:15943910	rs1075901	T	C	-0.0132706	0.00195089	2e-11	-0.00441802	0.00210666	0.0359791
17:1824305	rs4790292	C	A	0.0268261	0.00268966	4e-23	0.0109584	0.00290415	0.000161068
17:21264396	rs1320251	C	T	0.0182546	0.00194936	7.5e-21	0.00189882	0.00210521	0.367076
17:2133571	rs28611065	T	C	0.0189774	0.00250673	3.4e-14	0.00920044	0.00270682	0.000676363
17:28074563	rs1038088	T	G	-0.0122042	0.00193381	3.9e-10	-0.00526168	0.00208807	0.0117398
17:28546914	rs2020942	C	T	-0.0131673	0.00198184	2e-11	-0.00384679	0.00213995	0.0722387
17:28878817	rs216450	A	G	0.0115864	0.00195702	8.4e-09	0.000929679	0.00211329	0.659996
17:31479035	rs59237168	T	C	0.0159222	0.00235605	2.7e-11	0.0111694	0.00254445	1.14e-05
17:31747629	rs12453418	A	G	-0.0109546	0.00204163	4.5e-08	-0.00141418	0.00220436	0.521176
17:34933059	rs12951079	G	A	0.0170668	0.00197982	5.9e-18	0.01116	0.00213805	1.79e-07
17:39261560	rs349792	T	A	0.0143152	0.00210419	1e-11	0.00512878	0.0022719	0.0239778
17:39573713	rs16966801	A	G	-0.0160217	0.00243479	6.3e-11	-0.0051848	0.00262864	0.0485613
17:41240277	rs8176166	T	C	0.0163088	0.00273474	1.8e-09	0.00170661	0.00295186	0.563165
17:41673845	rs1728182	G	A	0.0181732	0.00314231	1.5e-08	0.00544083	0.00339339	0.108855
17:42281282	rs4473241	G	T	-0.0132656	0.00215273	2.4e-10	-0.00232334	0.00232481	0.317616
17:44002250	rs242556	A	T	-0.0130933	0.00233825	1.7e-08	-0.0083417	0.00252482	0.000953564
17:44262496	rs8064802	T	C	0.0128261	0.00208628	7.3e-10	0.0126814	0.00225308	1.82e-08
17:45958054	rs80226508	T	C	-0.0293581	0.00508186	1.1e-08	-0.0110466	0.00548977	0.0441988
17:46270606	rs113866544	T	C	-0.035694	0.00384957	2.8e-20	-0.0154999	0.00415771	0.000193006
17:46528350	rs56311919	C	T	-0.0250793	0.00337901	1.2e-13	-0.00433123	0.00364871	0.235205
17:46840541	rs7219021	T	G	0.0151187	0.0022046	2.7e-12	-0.000416516	0.0023805	0.861103
17:47090785	rs11079849	C	T	0.0198831	0.00206362	3.3e-22	0.00061949	0.00222811	0.780986
17:4801163	rs7774	C	A	-0.014208	0.0021052	4.3e-12	0.000851087	0.00227273	0.70805
17:51917844	rs34542489	A	C	0.0107257	0.00197372	3.5e-08	0.0044193	0.00213191	0.0381795
17:5288179	rs10792	A	T	-0.0146517	0.00211941	2.3e-12	-0.00179039	0.00228831	0.433975
17:52926401	rs17744603	C	G	-0.0147814	0.00259425	1.2e-08	-0.000127112	0.00280214	0.963818
17:56109863	rs76700673	T	C	-0.0201923	0.00359465	8.3e-09	-0.0054608	0.00388243	0.159564
17:61830761	rs75646162	G	A	0.0274316	0.00420782	6.3e-12	-0.00272028	0.00454281	0.549299
17:65854602	rs55931203	C	T	-0.0197454	0.00250601	1.4e-15	-0.00389177	0.00270672	0.150486
17:7095507	rs2242449	C	T	-0.0117049	0.00197139	1.6e-09	-0.00422933	0.00212912	0.0469862
17:71126631	rs4467142	G	A	0.0104244	0.00194161	2e-08	0.00457554	0.00209681	0.0290991
17:71754545	rs2619976	C	T	-0.0115853	0.00197492	3.2e-09	-0.0054299	0.0021326	0.0108921
17:77796889	rs1285245	G	C	0.0114031	0.00200158	1e-08	0.0040393	0.00216169	0.0616808
17:78449948	rs144443274	C	T	-0.0224367	0.00260167	2e-17	-0.00505999	0.00280942	0.0716902
17:78757626	rs11150745	A	G	0.0206684	0.00207934	9.4e-24	0.0164421	0.00224499	2.41e-13
17:79084367	rs3935190	G	A	0.0159036	0.00195091	2.8e-16	0.00682045	0.00210654	0.00120476
17:80129970	rs4789671	C	T	-0.0110262	0.00198294	2.9e-08	-0.00573831	0.00214135	0.00736733
18:13182325	rs35761930	A	T	-0.0146911	0.00251387	3.7e-09	-0.000338752	0.00271594	0.900739
18:1839339	rs9955276	C	T	-0.0210637	0.00276175	9.9e-15	-0.0087565	0.00298331	0.0033338
18:21090023	rs1788808	A	G	0.0195407	0.00193768	1.8e-24	0.0104346	0.0020938	6.24e-07
18:22159869	rs1547874	T	C	0.0143228	0.00246497	4.2e-09	0.00622003	0.00266304	0.0195074
18:31223776	rs1941706	A	G	-0.0128978	0.00194255	5e-11	-0.00721178	0.00209893	0.000590514
18:36165574	rs11082094	A	G	0.014196	0.00222516	6.8e-10	0.00326982	0.00240425	0.173824
18:39644247	rs559231	G	T	-0.01459	0.00198932	1.7e-13	-0.0112158	0.00214956	1.81e-07
18:39908776	rs34666938	C	T	-0.0159645	0.00244879	2.1e-10	-0.00250987	0.00264566	0.342787
18:40744790	rs1834144	C	A	0.0139698	0.00200397	1.9e-12	0.0080311	0.0021648	0.000207377
18:41014155	rs76519884	T	C	-0.0291452	0.0048347	2.1e-09	-0.00852352	0.00522251	0.102664
18:42575661	rs11664848	C	G	-0.0131473	0.00204846	2.5e-10	-0.00289843	0.00221302	0.190292
18:42940499	rs16978350	G	T	0.0133214	0.00220468	1.3e-09	0.00231135	0.00238192	0.33186
18:44797697	rs34155040	C	T	0.0110122	0.00196475	2.4e-08	0.00392283	0.00212295	0.0646294
18:45921214	rs7239114	G	A	-0.0135602	0.00195627	2.6e-12	-0.0186946	0.00211379	9.23e-19
18:50441817	rs9964756	T	G	-0.0167337	0.00310674	3.7e-08	-0.00435367	0.00335707	0.194676
18:51554446	rs12607831	G	T	0.0123313	0.00218681	2.5e-08	0.00922434	0.00236249	9.44e-05
18:52509833	rs58243949	C	T	-0.0161474	0.0022927	4.9e-13	-0.0171744	0.00247698	4.1e-12
18:53335512	rs11659764	T	A	0.0316624	0.00434613	3.3e-13	0.00226973	0.00469502	0.628789
18:56878362	rs1517036	G	A	0.0176941	0.00259915	2.7e-12	0.0120172	0.00280791	1.87e-05
18:57757813	rs138123926	G	A	0.0765219	0.00764552	9.6e-24	0.061562	0.00825807	9e-14
18:57850422	rs538656	G	T	-0.0540178	0.00228455	1.2e-123	-0.0420541	0.00246837	4.35e-65
18:58022640	rs111549518	C	T	0.102924	0.00707066	1.3e-47	0.0693256	0.00764099	1.16e-19
18:58105429	rs948810	A	G	-0.0144532	0.00218333	4.2e-11	-0.00733283	0.00235864	0.00187767
18:58420595	rs111389401	C	T	0.0774565	0.00728386	4.2e-26	0.0587068	0.00787405	8.94e-14
18:58682276	rs117473584	T	C	0.0715309	0.00726837	1e-22	0.0543067	0.00785916	4.85e-12
18:60845884	rs12454712	T	C	-0.013737	0.00199554	2.2e-11	-0.00904592	0.00215628	2.73e-05
18:63282992	rs1373349	C	T	0.0147762	0.00208836	1.3e-12	0.000535673	0.00225614	0.812324
18:69235860	rs9748228	T	C	-0.0116368	0.00196456	1.5e-09	-0.00470249	0.00212287	0.0267492
18:7542241	rs508481	A	G	0.0167034	0.00287495	1.5e-08	0.013312	0.00310656	1.83e-05
19:12994140	rs12609744	T	C	-0.0145913	0.00211941	8.7e-12	-0.00726568	0.00228639	0.00148395
19:13956525	rs4635447	A	G	-0.0121949	0.00223469	1.2e-08	-0.00454589	0.00241098	0.0593622
19:18217147	rs273505	T	C	-0.0165009	0.00196135	2.7e-17	-0.00801596	0.00211598	0.000151681
19:18460956	rs113230003	G	A	0.0208493	0.00222459	1.6e-21	0.00708617	0.0023998	0.00314891
19:18502374	rs116399833	C	A	-0.014594	0.00235269	9.3e-10	-0.0173481	0.00253916	8.36e-12
19:18812785	rs8112818	A	G	0.0199503	0.00198052	1.2e-23	0.0094447	0.00213667	9.86e-06
19:1891992	rs3957285	G	A	-0.0151546	0.0019504	5.3e-15	-0.000613991	0.00210426	0.770451
19:19380596	rs72999063	G	T	0.019169	0.00263477	1.8e-13	0.0122106	0.00284239	1.74e-05
19:19651140	rs4808970	A	G	0.0175194	0.00259493	7.6e-12	0.0123308	0.00279925	1.06e-05
19:1970021	rs2074881	C	T	0.0144163	0.00259969	9.6e-09	0.00873498	0.00280477	0.00184366
19:2245622	rs45521740	G	A	-0.0275557	0.00414872	2e-11	-0.013654	0.0044755	0.00228208
19:30277729	rs113701136	C	T	-0.0215704	0.00208765	7.3e-25	-0.00649593	0.00225216	0.00392265
19:30684064	rs6510016	G	A	0.0127975	0.00230759	3.3e-08	0.000663485	0.00248946	0.78984
19:31017177	rs73026723	C	T	0.0220733	0.00267216	1.2e-16	0.0121714	0.00288326	2.43e-05
19:34019685	rs11882409	C	A	-0.0130165	0.00217754	2.2e-09	-0.000337101	0.00234929	0.885903
19:34316705	rs7256653	T	C	-0.0149698	0.00204614	9.6e-13	-0.00620666	0.00220751	0.00492947
19:3527110	rs10420193	G	T	-0.0152146	0.00280668	4.6e-08	-0.00271671	0.00302856	0.369704
19:4067314	rs188955288	C	T	0.0216202	0.002501	7e-18	0.00487935	0.00269819	0.0705472
19:42430842	rs118019496	G	C	-0.0208244	0.00386134	4.8e-08	-0.00416704	0.00416595	0.317185
19:45392254	rs6857	C	T	0.0250844	0.00257607	4.5e-22	-0.000163127	0.00277925	0.953196
19:45734751	rs62118504	A	G	-0.0108915	0.00198999	4.8e-08	-0.00045312	0.00214695	0.832846
19:46182304	rs10423928	T	A	0.0333966	0.00244485	2.8e-42	0.0156479	0.002638	3e-09
19:46500861	rs12608995	G	C	-0.012937	0.00206827	2e-10	-0.000410526	0.00223153	0.85404
19:47569003	rs3810291	G	A	-0.0279254	0.00206773	7.8e-41	-0.0169027	0.00223118	3.57e-14
19:49646006	rs4545921	A	G	0.0120706	0.00198005	7e-10	0.0055087	0.00213654	0.00992796
19:51132746	rs61746970	G	A	-0.0319096	0.00507816	1.8e-10	-0.0123391	0.00547681	0.0242616
19:51781455	rs148108087	G	A	0.0294345	0.00446235	5.8e-11	0.0176737	0.0048136	0.000241013
1:10743363	rs284262	T	C	0.0116714	0.00192925	8.4e-10	0.00322996	0.00210152	0.124302
1:107536799	rs12046439	T	C	-0.0143618	0.00227607	2.8e-10	-0.00312879	0.00247896	0.206899
1:107977075	rs17531363	A	C	0.0128756	0.00211426	2.7e-10	-0.000519503	0.00230279	0.821515
1:110082551	rs41279738	T	G	-0.0664131	0.00603993	9.3e-28	-0.0629028	0.00657911	1.17e-21
1:111355258	rs116715046	C	T	0.0252494	0.00447717	1.7e-08	0.000457571	0.00487429	0.925209
1:11207269	rs2791643	C	T	0.014212	0.00225922	2.1e-10	0.00494304	0.0024607	0.0445595
1:112324111	rs2618039	A	T	-0.0149231	0.00197954	9.2e-15	0.00467828	0.00215636	0.0300428
1:115252609	rs7549358	G	C	0.0118115	0.00200524	4.5e-09	0.00576287	0.00218474	0.00834507
1:118850501	rs59051938	G	T	-0.0122323	0.00221135	2.5e-08	-0.0153357	0.00240853	1.92e-10
1:11923737	rs12569355	A	G	-0.0163327	0.00297091	1.8e-08	-0.00908017	0.00323544	0.00500876
1:119538890	rs1409158	C	T	0.0138504	0.00226743	1e-09	0.00482373	0.00246976	0.0508054
1:151010521	rs2902811	G	C	0.0171884	0.00227436	2.3e-14	0.00710505	0.00247689	0.00412382
1:154986091	rs3753639	T	C	-0.0171213	0.00224802	2.3e-14	-0.00175745	0.00244889	0.472972
1:155138842	rs75925257	G	A	-0.0191274	0.00298024	2.1e-10	-0.00907913	0.00324862	0.00519374
1:155459155	rs61812092	C	T	-0.0188745	0.00244164	7.5e-15	-0.0113504	0.002661	1.99e-05
1:155738015	rs534559107	A	C	-0.0402228	0.00552607	3.6e-13	-0.0191516	0.0060223	0.00147218
1:156049877	rs61813324	C	T	-0.0284463	0.00284308	3.1e-24	-0.0106588	0.00309723	0.000578722
1:156320524	rs147633738	C	T	-0.0214739	0.00387701	2.4e-08	-0.00168083	0.00422318	0.690629
1:156489974	rs1778830	G	A	-0.0134767	0.00200329	1e-11	-0.00447681	0.00218178	0.0401782
1:1592638	rs115866895	A	G	0.0194716	0.00219864	3.9e-19	0.0096366	0.00239506	5.73e-05
1:15993603	rs10927823	G	A	0.0109617	0.00202572	4.5e-08	0.0103543	0.0022064	2.69e-06
1:16810301	rs281827	T	C	-0.0122711	0.00195397	1.3e-10	-0.000816479	0.00212863	0.701297
1:171455322	rs34720381	C	T	-0.0242645	0.00332813	8.4e-13	-0.00209924	0.00362513	0.562536
1:17319011	rs2076603	G	A	0.0125719	0.00200571	1.6e-10	0.00263146	0.00218507	0.228478
1:173399677	rs148137538	A	G	0.0377275	0.00640772	5.4e-09	0.0133544	0.00698042	0.0557314
1:173699589	rs201760354	T	C	-0.0193302	0.00324728	2.1e-09	-0.014851	0.00353711	2.69e-05
1:174063646	rs61827885	A	G	-0.0212244	0.00307091	6.3e-12	-0.0138858	0.00334483	3.3e-05
1:174321997	rs61828641	G	A	-0.0220792	0.00308821	1.1e-12	-0.0141165	0.00336366	2.71e-05
1:174768522	rs61828088	G	A	-0.0215481	0.003076	3.8e-12	-0.0138916	0.0033505	3.38e-05
1:175001179	rs77560793	G	A	0.0384204	0.00562404	1.5e-11	0.00503116	0.00612743	0.411597
1:177889025	rs539515	A	C	-0.0471728	0.00237595	2.8e-89	-0.0591069	0.00258777	1.8e-115
1:184650018	rs9787132	A	T	-0.0116196	0.00192602	2.3e-09	-0.00245341	0.0020982	0.242286
1:1866376	rs200090476	G	A	-0.0156354	0.00200674	4.1e-15	-0.00892627	0.00218585	4.43e-05
1:190287713	rs655598	G	A	0.0159363	0.00193463	1.7e-16	0.0100059	0.00210715	2.05e-06
1:194635582	rs3001189	T	C	-0.0157801	0.00298375	3.7e-08	-0.00430387	0.00324944	0.185338
1:194956810	rs10801366	C	T	0.0149998	0.00199428	1.1e-14	0.000822401	0.00217253	0.705026
1:197157894	rs1415212	T	A	0.0123461	0.00209276	8.3e-09	0.0126679	0.00227961	2.74e-08
1:19934900	rs61740466	G	A	0.0132143	0.00226258	3.9e-09	0.00912413	0.00246455	0.000213781
1:201800511	rs2678204	T	G	-0.0243681	0.00202715	5e-33	-0.010062	0.00220823	5.2e-06
1:202103802	rs4342901	G	A	0.0125092	0.002036	3.9e-10	0.0059576	0.00221792	0.0072287
1:203491150	rs4971239	G	A	-0.0168706	0.00258722	3.7e-11	-0.0167168	0.00281897	3.03e-09
1:209208033	rs7539903	T	A	0.0119479	0.0019747	1.2e-09	0.00229076	0.00215075	0.286833
1:209543560	rs17014375	T	G	-0.017943	0.00283869	1.3e-10	-0.00664612	0.0030929	0.0316475
1:210098466	rs6695101	G	A	-0.0169497	0.00260118	3.8e-11	-0.0035888	0.00283347	0.205308
1:210352641	rs2485896	C	G	-0.0155809	0.00246679	1.8e-10	-0.000885985	0.00268701	0.741604
1:219636541	rs12027371	G	T	0.0116003	0.00192974	2.9e-09	0.00377918	0.00210193	0.0721838
1:225561346	rs7518221	T	C	0.0122969	0.00201122	8.4e-10	0.00130779	0.00219091	0.550564
1:23294121	rs309515	T	G	0.018608	0.00259055	8.7e-13	0.00854404	0.0028224	0.00246808
1:23603808	rs10917368	A	G	0.0219793	0.00353859	3.5e-10	0.000633369	0.00385479	0.869489
1:2427712	rs3762444	C	T	0.0137743	0.00194264	8e-13	0.00586408	0.00211631	0.00559011
1:243533273	rs12042959	A	G	0.0160905	0.00274578	1.3e-08	0.00138512	0.00299058	0.64325
1:243832560	rs4658403	C	T	0.018071	0.0025859	3.1e-12	0.00142252	0.0028171	0.613587
1:2723214	rs4648450	C	A	0.0140727	0.0019369	1.7e-13	0.00533716	0.00210972	0.011413
1:32191798	rs945211	G	C	-0.0129509	0.00197735	1.4e-10	-0.00422313	0.00215364	0.0498873
1:33234128	rs3737992	G	A	0.0174107	0.0025655	3e-12	0.00340703	0.00279433	0.222743
1:33816726	rs12044012	G	A	0.0128896	0.00205737	4.9e-10	0.000959597	0.00224108	0.668516
1:34584393	rs12031634	G	A	0.0136883	0.00210985	2e-10	0.00431495	0.00229832	0.0604575
1:39562627	rs112566467	C	T	-0.0186302	0.00236226	1.8e-15	0.000334326	0.00257388	0.896652
1:39840304	rs61779282	C	G	-0.0197411	0.00259381	1.6e-14	0.00286539	0.00282617	0.310641
1:39982155	rs783835	T	C	-0.0184524	0.0033017	3.3e-08	-0.00240106	0.00359742	0.504492
1:42408159	rs7523668	G	A	0.0106008	0.00194195	1.5e-08	-0.00243822	0.00211559	0.249116
1:45919459	rs114291559	A	G	0.0266809	0.00478352	4.8e-08	0.00462783	0.0052089	0.374301
1:46201427	rs183315407	G	A	0.036764	0.00489103	1.2e-13	0.00656491	0.00532489	0.217624
1:46487168	rs946526	T	C	-0.0320436	0.00469812	1.4e-11	-0.00554968	0.00511467	0.2779
1:47670525	rs12144626	T	C	0.0166599	0.00195227	7.3e-18	0.00748846	0.00212651	0.000429151
1:49433003	rs1343431	A	C	0.0170058	0.00200878	5.2e-18	0.00582259	0.00218804	0.00778879
1:49738938	rs241465	G	A	0.0182214	0.00205817	2.4e-19	0.00655707	0.00224181	0.00344564
1:49996959	rs1167311	G	A	0.018899	0.0020754	1.6e-20	0.00684177	0.00226051	0.00247281
1:50249699	rs2103909	G	T	0.0186703	0.00207508	4.3e-20	0.00689552	0.00226016	0.00228155
1:50502671	rs7520575	A	T	0.0172922	0.00204387	4.4e-18	0.00551579	0.00222601	0.0132166
1:50825445	rs4086663	A	C	0.0119378	0.00213391	1.9e-08	0.00929983	0.00232463	6.32e-05
1:54731155	rs3753414	C	G	-0.0116406	0.00193166	1.2e-09	-0.0123272	0.00210414	4.67e-09
1:57829434	rs76484449	G	A	-0.0197055	0.00315921	1.4e-09	-0.00206102	0.00344034	0.549122
1:62579891	rs12140153	G	T	0.0349396	0.00335467	3.3e-25	0.0304268	0.00365499	8.45e-17
1:65979280	rs11208659	T	C	-0.0223729	0.00351186	4.6e-10	-0.00661018	0.00382563	0.0840117
1:66434743	rs7519259	G	A	-0.0139214	0.00193344	1.1e-13	-0.00890071	0.00210623	2.38e-05
1:6715390	rs6577584	T	G	-0.0114503	0.00202898	3e-09	-0.0106239	0.00221015	1.53e-06
1:72753112	rs61765650	A	G	0.0299429	0.00243543	4.9e-35	0.0217224	0.00265354	2.7e-16
1:75005238	rs7553158	G	A	0.0171978	0.00193805	2.9e-19	0.0349318	0.00211118	1.71e-61
1:7723957	rs12128526	G	A	-0.0123033	0.00192878	1.3e-10	0.00228897	0.00210137	0.276031
1:77574751	rs77560273	T	C	-0.02233	0.00320268	9.9e-12	-0.00777972	0.00348807	0.0257223
1:77967507	rs71658797	T	A	-0.037552	0.00293943	1.1e-36	-0.014759	0.00320217	4.04e-06
1:78450517	rs34517439	C	A	-0.039113	0.00295771	6e-39	-0.0171936	0.00322259	9.54e-08
1:78830045	rs12142416	C	T	-0.0272195	0.00336626	5.1e-16	-0.0162463	0.00366777	9.45e-06
1:80023249	rs1494858	T	C	-0.0113919	0.00195373	3.8e-09	-0.0039217	0.0021283	0.0653808
1:80796649	rs575840515	A	G	-0.0136924	0.00213507	2.3e-10	-0.00290048	0.00232544	0.212293
1:82375561	rs651533	T	A	0.0143403	0.00223492	4.9e-11	0.00788372	0.00243492	0.00120465
1:84427052	rs1536166	A	C	-0.0118505	0.00206142	7.1e-09	-0.00354339	0.0022456	0.114583
1:91189933	rs12089815	G	A	0.0111226	0.00193501	4.6e-09	-0.000942192	0.00210804	0.654909
1:92698245	rs6661966	T	A	0.0147052	0.00238451	3.1e-10	0.00692498	0.00259774	0.00768122
1:93012762	rs28764836	T	C	0.0156695	0.0023789	3.9e-11	0.00735699	0.00259174	0.00453075
1:93264414	rs10735785	A	G	0.0198718	0.00332648	1.2e-09	0.00499964	0.00362458	0.16778
1:96291369	rs6696236	G	A	-0.0154759	0.00206005	1.1e-14	-0.0039017	0.00224398	0.0820805
1:96603035	rs12130426	T	C	0.0134238	0.00195422	9.9e-12	0.00349825	0.00212871	0.100308
1:96924097	rs11165643	C	T	-0.0194547	0.00195399	4.1e-23	-0.00963764	0.00212824	5.94e-06
1:97263793	rs273866	C	G	-0.0178564	0.00209143	5.9e-18	-0.00905695	0.00227849	7.04e-05
1:98315893	rs12072739	A	G	-0.0163037	0.00230401	2.1e-12	-0.00159666	0.00251015	0.524722
20:1410582	rs1884389	C	T	0.0108833	0.00195906	4.4e-08	0.00483412	0.00211311	0.0221559
20:15816236	rs16996657	T	C	-0.0188502	0.00290083	6.4e-11	-0.0259503	0.00312805	1.08e-16
20:16541089	rs6034530	T	C	-0.0123836	0.00226262	2.1e-08	-0.00763726	0.00244063	0.00175271
20:17196880	rs1578408	T	C	-0.0130152	0.00217761	1.9e-09	-0.0107699	0.0023485	4.52e-06
20:21385659	rs8124896	T	C	-0.0186285	0.00322161	2.6e-08	-0.00604572	0.00347359	0.0817749
20:24793964	rs62215817	A	G	0.0124464	0.0020218	4.3e-10	0.000456766	0.00218043	0.834071
20:25085228	rs6050320	T	C	-0.0158389	0.00288816	3.8e-08	-0.00495306	0.00311509	0.11183
20:25190036	rs55927253	G	A	-0.0143983	0.00205324	1.6e-12	-0.00488507	0.00221455	0.0273911
20:25590744	rs242132	A	G	-0.0373673	0.00541743	3.9e-12	-0.00815285	0.00584364	0.162966
20:26181232	rs703764	A	T	-0.0356088	0.00560821	2e-10	-0.00862722	0.00604979	0.153858
20:29539588	rs187067151	G	T	0.0352312	0.0055866	3.9e-10	0.00965738	0.00602513	0.108968
20:29811317	rs6061054	T	G	-0.0312551	0.00547125	8.4e-09	-0.00747236	0.00590055	0.205376
20:30115523	rs45565536	G	A	0.0304687	0.00512127	2.7e-09	0.00846941	0.00552361	0.125199
20:30649834	rs1987960	T	C	-0.0267064	0.00464315	8.2e-09	-0.0056322	0.00500867	0.260805
20:31028723	rs1737897	A	G	-0.0244261	0.00445389	4.5e-08	-0.00626228	0.00480476	0.192455
20:32553095	rs4911382	C	T	-0.013875	0.00196934	6.5e-13	-0.00216053	0.00212382	0.309017
20:33289225	rs2378255	T	C	-0.0130082	0.00229591	1.9e-08	-0.00767213	0.00247614	0.00194549
20:34646012	rs2746089	T	C	-0.0165696	0.00292259	3.7e-08	-0.0064134	0.00315237	0.0419044
20:35276585	rs4812405	C	A	0.0200269	0.00362106	4.7e-08	0.00312851	0.00390661	0.423233
20:41990761	rs6103254	T	C	0.0203615	0.00293722	3.4e-12	0.00828777	0.00316907	0.00891744
20:43536455	rs8356	C	T	-0.0117374	0.00218521	2.8e-08	-0.000547071	0.0023571	0.816464
20:44907927	rs2425847	A	G	-0.0127164	0.00197499	5e-11	-0.00519652	0.00213022	0.0147106
20:47498117	rs112852122	G	A	0.0203408	0.00268713	7.2e-14	0.00241074	0.00289785	0.405461
20:47930229	rs13037209	C	T	0.0186538	0.00275836	2.8e-11	0.00132747	0.00297431	0.655372
20:50916512	rs55650227	G	C	0.0247067	0.0024725	1.3e-23	0.00449376	0.00266752	0.0920619
20:51194941	rs35679975	T	C	0.0255759	0.0024643	1.5e-25	0.00522649	0.00265841	0.0492969
20:53453326	rs1512065	A	G	0.0156539	0.00233655	3.6e-11	0.00133571	0.00251982	0.596056
20:54157546	rs559390	A	T	-0.0118346	0.002048	1.2e-08	-0.0126819	0.00220905	9.42e-09
20:54423296	rs6092194	T	G	-0.0111788	0.00195311	1.9e-08	-0.0107513	0.00210654	3.33e-07
20:61530915	rs6011457	T	A	0.0110117	0.00193969	6e-09	0.00573608	0.00209218	0.0061128
20:62130403	rs150998792	G	T	0.0309949	0.00459561	1.8e-11	0.00858307	0.00495574	0.0832837
20:62692440	rs7264802	A	G	-0.0133029	0.00224334	3.8e-09	-0.00200821	0.00241927	0.406486
20:6634895	rs2206925	T	C	-0.0203226	0.00201762	4.2e-24	-0.0117815	0.00217636	6.18e-08
20:9047668	rs2327129	G	A	0.0152804	0.00252448	1.5e-09	0.0145277	0.00272357	9.6e-08
21:17775303	rs240492	T	C	0.0110838	0.00204291	1.9e-08	0.00447947	0.00219828	0.0415786
21:34214646	rs2833971	C	T	0.0181505	0.00321724	6.5e-09	-0.00153068	0.00346087	0.658285
21:40288577	rs8132491	G	A	0.0144588	0.0021462	4.6e-12	0.0138819	0.00230863	1.82e-09
21:40644170	rs8134638	T	C	-0.0127256	0.00200514	2e-10	0.000637606	0.00215725	0.767563
21:41427168	rs2837398	A	C	-0.011647	0.00197741	1.7e-09	0.000306225	0.00212789	0.885571
21:42653237	rs1964927	A	G	-0.0122247	0.00203224	3.1e-09	-0.0046263	0.0021864	0.0343495
21:46581798	rs394608	T	C	-0.0178378	0.00195223	4.5e-20	-0.00137353	0.00210057	0.513187
21:48048773	rs140733155	A	G	-0.05491	0.00931106	4.6e-09	-0.0185513	0.0100094	0.0638263
22:18226997	rs406388	C	G	-0.0153914	0.00254002	2.5e-10	-0.00957417	0.00273413	0.000462253
22:19949013	rs165722	C	T	-0.0113547	0.00195348	8.9e-09	-0.00354218	0.00210274	0.0920746
22:36959219	rs6000329	G	A	0.0112242	0.00199704	2.6e-08	0.00287013	0.00215007	0.181908
22:40690385	rs4820410	A	G	0.0167935	0.0020395	1.5e-15	0.0155643	0.00219568	1.35e-12
22:40987730	rs5758018	T	G	-0.0128413	0.00203812	5.3e-10	-0.00829282	0.00219412	0.000157105
22:41516608	rs55947928	A	G	0.0117531	0.00216006	2.9e-08	0.00121831	0.00232494	0.600265
22:41804716	rs28489620	G	A	0.0156988	0.00215122	2.8e-13	0.00395289	0.00231547	0.087791
22:42592239	rs5751239	C	T	-0.0109723	0.001949	4.1e-08	-0.0078673	0.00209811	0.000177044
22:48386670	rs9615723	C	T	0.0123493	0.00198256	3.6e-10	0.00278296	0.00213405	0.192208
22:48871019	rs713763	G	A	-0.012598	0.00197653	2.9e-10	0.00044227	0.0021274	0.835313
22:50709495	rs909691	A	G	-0.0112024	0.00195913	9.7e-09	-0.00880812	0.00210897	2.96e-05
2:100123030	rs6707827	A	G	-0.0118701	0.00211489	1.9e-08	-0.00373981	0.00230861	0.105245
2:100805996	rs11691869	C	A	0.0171799	0.00200067	6.5e-18	-0.00445206	0.00218323	0.0414286
2:104159202	rs2198234	G	T	-0.0128901	0.00192327	1.9e-11	-0.00471443	0.00209901	0.0247024
2:104420858	rs6707445	G	A	-0.0142164	0.00193772	1.2e-13	-0.00236276	0.00211422	0.263756
2:105454590	rs10197031	T	C	-0.0169129	0.00212589	3.7e-15	-0.00281358	0.00231961	0.225148
2:105977776	rs3087523	G	A	-0.0171702	0.00291562	2.4e-09	-0.00513803	0.0031813	0.106295
2:12797853	rs72779695	C	T	-0.0164608	0.00299152	1.8e-08	-0.00651451	0.00326308	0.045887
2:133523605	rs13033310	G	A	-0.0139131	0.00222271	4e-10	-0.000854985	0.00242574	0.724491
2:142302503	rs35935052	G	T	0.0146733	0.00267852	4.4e-08	0.017646	0.00292343	1.58e-09
2:142874787	rs72851476	A	C	0.0149222	0.00270335	3.3e-08	-0.00107477	0.00295023	0.715636
2:143473080	rs36118164	G	T	0.0126431	0.0021324	5.7e-10	0.00356134	0.00232695	0.1259
2:143959096	rs62171698	C	A	-0.018177	0.00276465	1.6e-11	-0.00616262	0.00301672	0.0410705
2:145616899	rs7560871	G	A	-0.0231209	0.0037636	9.4e-10	-0.0119535	0.00410703	0.00360844
2:146015229	rs114964326	G	A	0.0335729	0.00574806	2.8e-09	0.00227517	0.00627277	0.716825
2:147903802	rs778094	G	A	0.0174342	0.00194532	1.8e-19	0.00241813	0.00212292	0.25468
2:151224579	rs2119753	A	G	0.011142	0.0019734	1.8e-08	-0.000617572	0.00215325	0.774259
2:156629693	rs16839578	C	T	0.0115057	0.00202313	7e-09	0.000484816	0.00220767	0.826178
2:159368720	rs80330591	G	A	0.0145833	0.00270955	4.6e-08	0.00548478	0.00295646	0.0635697
2:161105876	rs10803762	G	A	-0.013313	0.00206215	1.6e-10	0.00724551	0.00225064	0.00128499
2:164581241	rs10192119	T	G	-0.0151448	0.00263815	1.1e-08	-0.00439453	0.00287894	0.1269
2:165436055	rs11691134	A	G	0.0124336	0.00197237	2e-10	0.00293524	0.00215215	0.17261
2:166144850	rs12477385	G	T	0.0139329	0.00229801	6.3e-10	0.00323466	0.00250775	0.197097
2:166959505	rs535533	T	C	-0.0116323	0.00196469	2.9e-09	-0.00188078	0.00214421	0.38041
2:171596129	rs10182067	G	A	0.0116129	0.0020101	6.6e-09	-0.00273524	0.00219386	0.212481
2:172563922	rs312925	G	A	0.0134728	0.00213764	1.9e-10	0.00885709	0.00233283	0.000146622
2:172931559	rs788163	A	C	-0.0136229	0.00215493	2e-10	-0.00574517	0.00235146	0.0145563
2:175166636	rs34234296	G	A	0.0159477	0.00198663	3.8e-16	0.0022753	0.00216778	0.293902
2:181330750	rs1453059	T	C	-0.0163708	0.00213942	1.9e-15	-0.00532298	0.00233481	0.0226173
2:181607676	rs9630985	A	C	-0.0169333	0.00203373	5.7e-17	-0.00819811	0.00221935	0.000220826
2:182584021	rs11904490	C	A	0.0112729	0.00197145	7.2e-09	0.00269149	0.00215158	0.210958
2:193811641	rs12478299	T	C	0.0126769	0.00221815	5.7e-09	-0.000473297	0.00242066	0.844983
2:198247147	rs787976	T	C	0.0144721	0.00244738	1.3e-09	0.00725059	0.00267055	0.0066272
2:198560623	rs371468817	T	C	0.0173426	0.00259766	8.3e-12	0.00714926	0.00283451	0.0116616
2:198950240	rs1064213	G	A	-0.0141373	0.00192088	1.8e-13	-0.00635234	0.00209658	0.00244675
2:203652838	rs6733972	T	C	-0.0114874	0.00193101	4.4e-09	0.00193065	0.0021071	0.35953
2:204099222	rs2351774	A	G	-0.0120123	0.00194461	1.3e-09	0.00105065	0.00212209	0.620527
2:205375909	rs4482463	C	A	0.0342085	0.00362576	6.1e-22	0.0134175	0.00395655	0.000695841
2:205906146	rs115955602	T	C	-0.0379281	0.00627276	2.9e-10	-0.00859068	0.00684305	0.209338
2:207145906	rs13000757	G	T	-0.0111379	0.00192068	8.3e-09	-0.00383475	0.00209621	0.0673426
2:207959238	rs1263615	T	C	-0.0151788	0.00224468	4.3e-12	0.00162456	0.0024494	0.507173
2:208250522	rs9973932	T	G	-0.0132539	0.00237571	1.4e-08	-0.00966618	0.00259221	0.000192291
2:211626075	rs149981938	A	G	-0.018168	0.00252029	4.2e-13	0.000756029	0.00274998	0.783377
2:211969338	rs16845301	A	G	-0.0156474	0.0026476	7.6e-10	-0.00337584	0.00288937	0.242659
2:212304841	rs16825008	A	G	-0.0138271	0.00205951	2e-11	-0.000995819	0.00224778	0.657749
2:213414265	rs13427822	A	G	0.0177903	0.00218081	4.1e-16	-0.00179676	0.00237966	0.450221
2:219510320	rs4674319	C	T	0.0115111	0.00193698	1.2e-08	0.0122643	0.00211353	6.52e-09
2:220205146	rs6725931	C	T	-0.0195534	0.002686	1.9e-13	-0.00600874	0.00293013	0.0402986
2:229010960	rs4605363	A	C	-0.0170298	0.00202474	1.3e-17	-0.00588173	0.0022099	0.0077784
2:230624929	rs62190394	C	T	-0.0171407	0.00206568	2.4e-16	0.000635416	0.00225406	0.77802
2:230899405	rs76650858	T	A	0.0137539	0.00235997	8.4e-09	0.0055358	0.00257513	0.0315777
2:236801872	rs4663629	A	G	0.0145765	0.00231578	3.7e-10	0.000119741	0.00252699	0.962207
2:236848488	rs7568228	G	C	0.0121191	0.00192107	9.3e-11	0.00437792	0.00209617	0.0367502
2:241341322	rs7559460	T	C	0.0111512	0.00199962	2.9e-08	0.00217544	0.00218245	0.318866
2:24856103	rs7567564	A	T	0.0210427	0.00221837	2.7e-21	0.0282082	0.00242077	2.23e-31
2:25150116	rs6752378	C	A	-0.0341524	0.00192019	3.2e-71	-0.0482944	0.00209544	1.56e-117
2:25400665	rs13388961	A	G	0.0219752	0.00231285	4.4e-21	0.0388143	0.0025244	2.38e-53
2:26953582	rs1731259	T	G	-0.0161252	0.00192351	2.2e-17	-0.00414557	0.00209916	0.0482836
2:27779565	rs202049562	T	A	-0.0142494	0.00256888	2.6e-08	-0.00461574	0.00280393	0.0997287
2:282137	rs56167434	G	C	0.0117182	0.00201971	1.6e-09	0.00651517	0.00220454	0.0031232
2:28978074	rs6547872	C	T	0.0131983	0.00206148	1.9e-10	0.00683873	0.0022497	0.00236701
2:35438175	rs6543915	A	G	0.0116929	0.00193511	7.3e-10	0.00113525	0.00211219	0.590939
2:36657992	rs3770890	T	G	-0.0340773	0.00608078	8.2e-09	-0.00912958	0.00663694	0.168955
2:37021090	rs11677279	G	C	-0.0120138	0.0020153	1.9e-09	0.0027087	0.00219906	0.218041
2:40282202	rs10185199	G	A	0.0152227	0.00219652	3.1e-12	0.000624853	0.00239717	0.794353
2:41637688	rs10169594	T	C	-0.0119198	0.00200071	2e-09	-0.000542174	0.00218332	0.803883
2:420443	rs563738408	G	A	0.102144	0.00547199	9.1e-79	0.10886	0.00597136	2.96e-74
2:44719893	rs786420	C	T	-0.0136765	0.00226253	2.2e-10	0.00496986	0.00246892	0.0441174
2:47002226	rs35722922	A	G	0.0163778	0.00197895	1.9e-16	0.00415372	0.00215929	0.0543976
2:48954905	rs7561278	T	C	0.0172898	0.00233861	2.9e-13	0.00485633	0.00255109	0.0569587
2:50241865	rs6545144	T	A	0.0218284	0.00256581	9.6e-17	0.00201871	0.00279982	0.470901
2:50692168	rs1520455	C	T	0.0150312	0.0020022	9.4e-14	-0.00362247	0.00218464	0.0972859
2:50835684	rs62142323	A	G	0.0110891	0.00193989	8.3e-09	0.00630003	0.00211655	0.00291501
2:52654979	rs376151889	A	G	-0.0108884	0.00197892	1.9e-08	-0.003914	0.0021594	0.0699021
2:53861389	rs59428052	A	G	0.0182506	0.00280427	5.9e-11	0.0100115	0.00306014	0.0010695
2:54269350	rs57552961	T	G	0.0225255	0.00413648	3.5e-08	0.0146818	0.00451394	0.00114375
2:55281901	rs7601895	C	G	0.0156288	0.00208476	3.1e-14	0.000498699	0.00227427	0.826433
2:58068741	rs1106090	G	A	0.0128526	0.00199745	6.4e-11	0.00564998	0.00217961	0.00953652
2:58576846	rs72812393	C	T	0.0321665	0.00537699	6.7e-10	0.00357442	0.00586762	0.542407
2:58935282	rs4671328	T	G	0.021594	0.00194504	1.8e-29	0.0091816	0.00212239	1.52e-05
2:59189531	rs7595867	C	T	0.0228823	0.0037166	7.6e-10	0.011094	0.00405518	0.00622358
2:59313974	rs7424120	C	T	0.0190155	0.00196567	7.7e-22	0.00605762	0.00214515	0.00474482
2:59884498	rs6746340	A	T	0.0137699	0.00246812	1.7e-08	0.0109296	0.00269288	4.93e-05
2:60203917	rs12476772	C	A	-0.0147266	0.00204133	2.9e-13	-0.00524792	0.00222739	0.0184684
2:60700185	rs116260340	T	C	0.018271	0.00307693	2.9e-09	0.00690093	0.00335769	0.0398538
2:6145081	rs2091378	C	G	0.0143913	0.00198902	3.2e-13	0.00850765	0.00217063	8.88e-05
2:62857466	rs77479170	G	A	-0.0140388	0.00193257	3.9e-12	-0.0043286	0.00210916	0.0401421
2:63133584	rs2539984	G	C	-0.0122216	0.00191964	1.9e-09	-0.00566772	0.00209503	0.00682386
2:635864	rs6751993	A	G	-0.05666	0.00257871	3.1e-107	-0.0562317	0.00281432	8.13e-89
2:67838685	rs2861690	C	G	0.0170551	0.00196688	4.6e-18	0.00223745	0.00214706	0.297364
2:69659126	rs4453725	A	T	0.0108815	0.00194867	1.9e-08	0.0078796	0.00212677	0.000211422
2:86766153	rs7557796	T	C	0.0155104	0.00200757	7.9e-15	0.00491157	0.00219057	0.0249523
2:950291	rs6759670	C	A	0.0143804	0.00214033	2.5e-11	0.00824427	0.00233552	0.000415633
3:10057466	rs400301	G	A	-0.0192355	0.0032193	1.4e-09	0.0035205	0.00349735	0.314118
3:101043820	rs17402168	G	C	0.017002	0.00305608	2.9e-08	0.00514293	0.00332093	0.121468
3:104612394	rs1436347	C	T	-0.0151726	0.00195189	1.3e-14	-0.00562237	0.00212046	0.00801401
3:107385668	rs28447555	C	T	-0.0158846	0.00251021	1.1e-10	-0.00385988	0.00272756	0.157026
3:107888841	rs36131051	T	G	0.0141389	0.00239985	6e-10	-3.44e-05	0.00260706	0.98946
3:108188755	rs11917965	A	C	-0.0112369	0.00198429	3.4e-08	0.0026779	0.00215573	0.214153
3:108440613	rs13070566	A	C	-0.0114267	0.00196895	1.3e-08	0.00098234	0.00213876	0.646016
3:11196516	rs4428159	G	C	-0.0183874	0.00340762	2.5e-08	-0.00757125	0.00370232	0.0408555
3:114415926	rs80082351	A	G	0.0275508	0.00400904	1.5e-11	0.011151	0.00435405	0.0104349
3:11626464	rs17609108	T	C	-0.0166813	0.00276843	1.5e-09	-0.00744414	0.00300762	0.0133202
3:117805617	rs768917	T	C	-0.0118501	0.00207647	9.4e-09	0.00392961	0.00225579	0.0815061
3:118151652	rs558882	A	C	-0.0136588	0.00233668	3.3e-09	0.00126466	0.00253872	0.618378
3:119757013	rs1870931	C	G	0.0141981	0.00254888	1.1e-08	0.00716783	0.00276918	0.0096414
3:123089834	rs12330631	C	T	0.0118309	0.00199894	7.5e-09	0.00838012	0.00217154	0.000113823
3:123211064	rs10668	G	T	0.0126447	0.00194174	4e-11	0.00138806	0.00210935	0.510506
3:12329452	rs17029006	C	T	0.0151062	0.00218267	2.7e-12	0.00772453	0.00237116	0.00112321
3:125262228	rs114899439	G	A	0.0165733	0.00309408	4.5e-08	0.0010871	0.00336146	0.746392
3:127715518	rs111489708	C	T	0.0253375	0.00447484	1.7e-08	0.00697502	0.00486107	0.151323
3:128189391	rs76594121	T	G	0.0277018	0.00466162	1.9e-09	0.00820408	0.00506309	0.105153
3:12945271	rs2600324	A	G	-0.0112939	0.00207314	2e-08	-0.00606919	0.00225239	0.00704839
3:131623019	rs9835574	A	C	-0.0228191	0.0021523	1.6e-26	-0.00985522	0.00233813	2.5e-05
3:131966747	rs905993	G	C	-0.0113689	0.00197587	3.8e-09	-0.000794657	0.00214637	0.711209
3:134665159	rs10935143	G	A	0.0115668	0.00193915	3e-09	0.00194162	0.00210706	0.356798
3:135710841	rs9827662	C	A	-0.0139641	0.00223088	3.1e-10	-0.000966039	0.00242398	0.690237
3:136020541	rs1711171	T	C	-0.0192217	0.00222681	1.4e-18	0.000321726	0.00241916	0.8942
3:136328270	rs1471740	T	C	-0.0195071	0.00219953	2.1e-19	-0.000306542	0.0023895	0.897922
3:136609838	rs13077864	T	C	0.0176705	0.00235997	4.2e-14	0.00634046	0.00256373	0.0133931
3:138092906	rs194146	A	T	0.0133891	0.00248093	3.7e-08	0.0177441	0.00269466	4.55e-11
3:141280273	rs3821709	T	C	-0.0335733	0.00386746	3.6e-18	-0.0301904	0.00420077	6.63e-13
3:141691407	rs3804771	G	A	0.0151442	0.00281083	4.3e-08	-0.00276428	0.00305493	0.36554
3:147716498	rs12634936	T	C	-0.0283117	0.00440373	8.1e-11	-0.0121696	0.00478405	0.0109655
3:153657951	rs1568488	G	C	-0.0146509	0.0019769	1.4e-13	-0.00508226	0.00214746	0.0179506
3:154034950	rs355777	G	C	-0.015306	0.00196337	5.6e-15	-0.0112149	0.00213325	1.46e-07
3:156379637	rs9834519	C	T	0.0202507	0.00356382	1.3e-08	0.00709651	0.00387178	0.0668205
3:156880688	rs4383468	A	G	-0.011608	0.00203746	3.2e-09	-0.00437819	0.0022134	0.0479248
3:15717844	rs2470539	C	T	0.0120431	0.0019588	7.1e-10	-0.00403043	0.00212748	0.0581634
3:157947184	rs61244568	T	C	0.0136032	0.00200351	8.4e-12	0.00853153	0.00217646	8.86e-05
3:158284681	rs1656376	G	C	-0.0108216	0.00193678	1.6e-08	-0.00545976	0.00210407	0.00946303
3:161425444	rs9858533	G	A	-0.0104851	0.001935	3.7e-08	-0.00767769	0.00210214	0.000259872
3:168228135	rs2555502	C	T	-0.0105449	0.00198807	3.4e-08	-0.00305023	0.00215963	0.157838
3:170734377	rs61791109	T	C	-0.0176112	0.00215098	8.8e-17	-0.00228002	0.00233695	0.329242
3:171129859	rs13085472	T	C	0.0124874	0.00205216	9.5e-10	-0.00117911	0.00222937	0.596876
3:173114305	rs529200	A	G	-0.01618	0.00192965	6.7e-17	-0.00355214	0.0020965	0.0902049
3:180775134	rs1805207	C	T	-0.011044	0.00200598	2.9e-08	-0.00325819	0.00217914	0.134871
3:181329682	rs6443750	T	C	-0.0147914	0.00243802	7.2e-10	-0.00782552	0.00264861	0.00313098
3:183486117	rs262956	T	G	0.0121574	0.00201735	4.8e-10	0.00380583	0.00219167	0.0824765
3:183976103	rs11546878	C	T	0.0165253	0.00253698	1.2e-10	0.00836784	0.00275569	0.00239287
3:185288598	rs62291877	A	G	0.0117195	0.002066	1.8e-08	0.00483024	0.00224432	0.0313812
3:185826740	rs869400	T	G	-0.0297922	0.00248211	3e-32	-0.0102714	0.00269693	0.000139778
3:18674644	rs4619804	A	C	-0.0125888	0.00220047	1e-08	-0.00244501	0.00239075	0.306453
3:188001014	rs80236973	C	T	0.0158198	0.00281541	2e-08	0.00141818	0.00305925	0.642954
3:194876993	rs11721261	C	T	0.012657	0.00214716	2.1e-09	0.00437588	0.00233261	0.0606611
3:196170985	rs6583310	G	C	-0.0130766	0.00194592	1.1e-11	-0.00287736	0.00211359	0.1734
3:20432033	rs34373881	G	A	0.013235	0.00215552	2.9e-09	-0.000393206	0.00234179	0.866655
3:20754810	rs78452735	T	C	-0.0168754	0.00295665	2e-08	0.00211334	0.0032118	0.510541
3:25110415	rs7619139	T	A	-0.013804	0.00196086	7.5e-13	-0.0104636	0.0021302	9.01e-07
3:30093254	rs6793182	T	C	-0.0109554	0.00198058	2.3e-08	-0.00244613	0.0021517	0.255606
3:35117776	rs11921432	T	C	-0.0185422	0.00305408	2.4e-09	-0.00473038	0.00331762	0.153916
3:35368006	rs6775049	C	A	-0.0142407	0.00253997	4.1e-08	-0.00255004	0.00275936	0.355413
3:35683104	rs9860326	C	G	-0.0136982	0.00205099	1.5e-11	0.00200253	0.00222782	0.36872
3:41308348	rs11707955	T	C	-0.0111203	0.00194005	4e-09	-0.00516937	0.00210782	0.0141876
3:42329113	rs111768603	G	T	0.0227423	0.00307227	3.1e-14	0.0199542	0.00333758	2.25e-09
3:42418446	rs28350	A	G	0.0174653	0.00252048	4.1e-12	0.00986095	0.00273762	0.000315755
3:43155439	rs112046403	G	C	-0.0463779	0.00815077	2e-08	-0.00547565	0.00885104	0.53615
3:43729288	rs73087085	T	G	-0.0494283	0.00837077	3.6e-09	-0.00469772	0.0090856	0.605121
3:44028764	rs4017425	C	T	0.0123376	0.00193171	1.7e-10	-0.00147437	0.00209846	0.482306
3:44456573	rs13076052	C	G	-0.0142552	0.00216723	8.5e-11	-0.0030969	0.00235434	0.188376
3:44711189	rs7615418	G	C	-0.0162509	0.00275279	8.9e-09	-0.00587013	0.00299105	0.049697
3:45373442	rs9852062	T	A	0.0138372	0.00194476	1.2e-12	0.00443292	0.00211261	0.0358773
3:45643648	rs34877991	G	C	0.0123005	0.00197152	4.1e-10	0.00640388	0.00214175	0.00278952
3:46835250	rs7429588	T	C	-0.0122233	0.00221603	3e-08	-0.00274548	0.00240719	0.254063
3:47093206	rs113569731	C	A	-0.0201944	0.00337598	2.5e-09	0.00164611	0.00366857	0.653644
3:47530595	rs112471280	G	A	-0.0242688	0.00403338	3.5e-09	0.00225179	0.00438178	0.607323
3:47817007	rs72906474	G	T	0.0171296	0.00197475	5.7e-18	0.0117269	0.0021453	4.59e-08
3:48071490	rs4550840	T	A	0.0131038	0.00207116	2.5e-10	0.0132219	0.00224995	4.19e-09
3:48405661	rs75815271	T	C	-0.0243075	0.00369395	9.4e-11	0.0015199	0.00401353	0.704915
3:48779421	rs62261477	G	C	-0.026726	0.00350601	5.2e-14	-0.0006614	0.00380859	0.862133
3:49033485	rs62262471	T	G	-0.0285466	0.00367867	2.5e-14	-0.000239032	0.00399665	0.952309
3:49414791	rs7623659	C	T	0.0181545	0.00208989	5.2e-19	-0.00158536	0.00227039	0.485004
3:49666964	rs1873625	C	A	0.0195086	0.00210036	3.4e-21	-2.84e-05	0.00228171	0.990056
3:49920571	rs9843653	T	C	-0.0276221	0.00192769	4.1e-47	-0.00517396	0.00209393	0.0134763
3:50029386	rs11925088	T	G	-0.0267956	0.00381136	6.4e-12	-0.0011389	0.00414004	0.783244
3:50174184	rs7428430	C	T	0.0259619	0.00192819	9.1e-42	0.00502404	0.00209432	0.0164449
3:50450304	rs80094684	T	C	-0.0200319	0.00320598	2.2e-10	-0.0153538	0.00348258	1.04e-05
3:50919168	rs4552340	C	A	0.015491	0.00263556	3.6e-09	0.00878976	0.00286277	0.00213796
3:51311574	rs10433609	T	A	-0.0159621	0.00251511	4.5e-10	-0.00777115	0.00273193	0.00444723
3:51847709	rs62259692	G	A	-0.0255976	0.00410498	7.8e-10	-0.000466505	0.00445916	0.916679
3:52268866	rs353547	T	C	0.0130621	0.00198683	3.7e-11	0.00586927	0.00215881	0.0065527
3:52536514	rs731831	G	A	-0.0131256	0.00205885	8.5e-11	-0.00649505	0.00223677	0.00368714
3:52833805	rs3617	C	A	-0.0145916	0.001934	5.7e-15	-0.00658085	0.00210111	0.00173572
3:53140603	rs1004807	T	C	-0.0153315	0.00211658	3.4e-13	-0.004141	0.00229898	0.0716655
3:53778875	rs2253795	G	T	0.014389	0.00227565	2.2e-10	0.013028	0.00247281	1.38e-07
3:61208619	rs17668356	C	G	0.0234033	0.00272073	1.8e-18	0.022521	0.00295499	2.51e-14
3:62112198	rs6445258	T	C	0.0133021	0.00236737	1.2e-08	0.0052629	0.00257237	0.0407624
3:62459819	rs76824303	A	C	0.0231363	0.00329651	7.2e-13	0.00568242	0.00358365	0.112818
3:62713263	rs557951	T	G	-0.0138185	0.00208065	2.9e-11	-0.00887085	0.00226063	8.71e-05
3:69925128	rs56038322	G	A	-0.0124011	0.00209446	2.1e-09	0.00344503	0.00227592	0.130104
3:70540192	rs73837030	A	G	-0.015596	0.00237752	6.5e-11	0.000643381	0.00258254	0.803263
3:70881429	rs13078509	C	T	-0.0354588	0.0063256	3.4e-08	-0.00470448	0.00687085	0.493533
3:78458928	rs6419734	T	C	0.016776	0.00275321	5.2e-10	-0.00345243	0.00299065	0.248334
3:8143304	rs9862842	T	C	-0.0110202	0.00194551	1.2e-08	-0.0046315	0.00211351	0.028425
3:81802418	rs4411908	A	C	-0.0116365	0.00198776	1e-09	0.00223028	0.00215986	0.301789
3:82710898	rs62259475	G	A	-0.0143327	0.00199949	3.9e-13	-0.00552316	0.00217245	0.0110106
3:83163385	rs115748136	T	C	0.0296736	0.00452587	4.3e-11	0.0128362	0.00491717	0.00904128
3:83631491	rs78605811	A	C	0.0321832	0.00434323	7e-14	0.0141545	0.00471894	0.00270421
3:83954236	rs80022979	G	A	0.0275322	0.00387805	2.2e-12	0.00793695	0.00421331	0.059595
3:84211693	rs76062229	G	T	0.0334143	0.00412112	9.9e-16	0.0127275	0.00447611	0.00446324
3:84603308	rs116631513	A	T	0.0337748	0.00426672	6.3e-15	0.015369	0.00463465	0.00091283
3:84897951	rs11716886	C	T	-0.0143864	0.00218563	3.7e-11	-0.00973635	0.0023743	4.12e-05
3:85166674	rs6796256	A	T	-0.0165298	0.00200401	1.8e-16	-0.00770454	0.0021765	0.000400322
3:85508427	rs57630146	G	A	0.0157555	0.00198243	6.5e-15	0.0146678	0.00215359	9.7e-12
3:85861064	rs9818122	T	C	-0.0210418	0.00237102	2.7e-19	-0.0161416	0.00257599	3.7e-10
3:86250424	rs35384579	G	C	0.0151587	0.00198958	4.1e-14	0.00272265	0.00216123	0.207751
3:86538010	rs62262279	A	G	0.0124828	0.00223975	2.5e-08	0.0055744	0.00243326	0.021968
3:87981899	rs7636081	C	T	-0.0216529	0.00403531	3.4e-08	-0.0250718	0.00438218	1.06e-08
3:88254820	rs4858940	T	C	-0.0237878	0.00301283	1.4e-15	-0.0195761	0.00327318	2.22e-09
3:88526986	rs2344815	C	T	0.0171516	0.00299167	1.4e-08	0.00462821	0.00324954	0.154369
3:88789443	rs13100148	G	T	0.0135165	0.00193593	2.3e-12	0.0037817	0.00210338	0.0721888
3:89527937	rs73139135	T	C	-0.0134083	0.00218193	7.1e-10	0.00315709	0.00237054	0.182925
3:89778009	rs13062221	T	C	0.0146832	0.00195001	1.2e-14	-0.000651159	0.00211834	0.758546
3:90234502	rs7433076	T	A	0.0153511	0.00193715	3.1e-15	0.000184588	0.00210417	0.930095
3:90503193	rs9799133	G	A	0.0156315	0.00197782	9.6e-16	-0.000660838	0.00214841	0.758391
3:93508203	rs71324800	A	C	0.0153873	0.00200579	6.3e-15	0.000270739	0.00217876	0.901107
3:93775515	rs9844676	G	T	-0.016501	0.00194594	3.6e-17	-0.000630387	0.00211368	0.765519
3:94038085	rs1454687	C	G	0.0215356	0.00192528	1.1e-29	0.00199583	0.00209127	0.339901
3:9498143	rs62246311	G	A	-0.0215806	0.00317736	4.5e-12	0.00347445	0.00345219	0.314201
4:100239319	rs1229984	T	C	-0.0400103	0.00627078	2.1e-11	-0.0105231	0.00679605	0.121521
4:102182199	rs2583410	A	C	-0.0177861	0.00273267	2.2e-11	-0.00825106	0.00296108	0.00532795
4:102456330	rs76062146	G	A	-0.0362999	0.00583742	1.4e-10	-0.0189185	0.00632864	0.00279576
4:102708997	rs7377083	C	A	-0.0199565	0.00196147	4.2e-25	-0.0188955	0.00212587	6.2e-19
4:103188709	rs13107325	C	T	-0.0461563	0.00367081	4.1e-38	-0.0265536	0.00397939	2.51e-11
4:112686354	rs9991259	G	A	-0.0126425	0.00200095	1e-10	-0.00236061	0.0021686	0.276355
4:113323430	rs57590313	C	A	-0.0164779	0.00251439	6.2e-11	-0.0109914	0.00272497	5.49e-05
4:130724740	rs4398538	T	C	0.0143155	0.00201858	1.5e-12	0.0117382	0.002188	8.1e-08
4:137083193	rs1296328	A	C	0.0187485	0.00195125	1.6e-22	0.0104027	0.00211532	8.75e-07
4:140863365	rs57800857	A	C	0.015274	0.00201419	6.1e-14	-0.000365413	0.00218317	0.867073
4:143125948	rs35107973	C	T	-0.0176872	0.00297723	3.5e-09	-0.00453889	0.0032278	0.159668
4:145722862	rs11933087	A	T	0.0115057	0.00200725	8.8e-09	0.00698583	0.00217581	0.00132422
4:145982563	rs6823268	A	G	-0.0122211	0.00199426	1e-09	-0.00245881	0.0021615	0.255308
4:147354089	rs113079574	C	T	0.0161024	0.0024638	2e-11	-0.00105534	0.00267098	0.692759
4:152931436	rs750090	T	C	0.011925	0.00203411	5.7e-09	0.0044731	0.00220501	0.0424981
4:162129844	rs13110266	G	A	0.0133943	0.0019595	2.2e-11	0.00643362	0.00212381	0.00245138
4:164359678	rs148636479	A	T	0.039086	0.00614444	1.6e-10	0.00901353	0.00666115	0.176008
4:16605178	rs17490415	C	T	0.010857	0.00196432	2.5e-08	0.00523272	0.00212904	0.0139798
4:171635471	rs111598585	C	T	0.0160224	0.00238288	3.2e-11	0.00144432	0.00258331	0.576095
4:18005123	rs74536181	A	G	-0.030446	0.0051759	2.5e-09	0.00272248	0.0056099	0.627463
4:180167906	rs7683836	G	A	0.0132523	0.00194634	1e-11	-0.000830548	0.00210983	0.693835
4:18511738	rs1477890	A	G	-0.014851	0.00193307	8e-15	-0.00267612	0.00209529	0.201528
4:18778872	rs73234116	A	G	0.0199043	0.00372672	3.9e-08	0.00306092	0.00403711	0.448334
4:19094359	rs112199	C	T	-0.0120551	0.00218035	2.3e-08	-0.00279936	0.00236269	0.236089
4:20120863	rs1485554	A	G	0.0246431	0.00294141	4e-17	0.00553833	0.00318864	0.0824062
4:25150890	rs6849555	G	C	0.0181562	0.00247328	2.7e-14	0.00816654	0.0026803	0.00231233
4:25408838	rs34811474	G	A	0.0279282	0.00228534	3.2e-35	0.014976	0.00247643	1.47e-09
4:28489339	rs73213484	A	T	0.0222498	0.00278004	2.3e-15	0.00176394	0.00301314	0.558268
4:2942541	rs2269498	G	C	-0.0130305	0.00231479	4.3e-08	-0.00799343	0.00250917	0.00144414
4:30842780	rs4527444	A	G	-0.0143827	0.00193704	6.8e-14	-0.0123174	0.00209943	4.44e-09
4:3298800	rs2051559	T	C	-0.0203351	0.00284984	3.3e-12	-0.0165208	0.00308996	8.96e-08
4:34926958	rs6852808	T	C	-0.012663	0.00211033	1.3e-09	0.000578923	0.00228665	0.800133
4:38698924	rs36023504	C	T	0.013547	0.00200039	5e-11	0.00722735	0.00216807	0.000857512
4:44431494	rs6447335	G	C	-0.0142812	0.00223153	3.3e-10	-0.00257945	0.00241887	0.286248
4:45181334	rs12507026	A	T	-0.0290306	0.00194713	8.8e-51	-0.0276344	0.00211023	3.49e-39
4:45452401	rs74756247	T	A	-0.0194663	0.00346253	8.2e-09	-0.0114781	0.00375353	0.00222859
4:49064487	rs2768950	A	G	0.0120173	0.00216723	3.8e-08	0.000926707	0.00234865	0.693159
4:49322671	rs56120425	A	C	0.0127301	0.00220864	8.4e-09	0.000682965	0.00239349	0.775383
4:52932825	rs3113509	C	T	0.0130761	0.00218134	3.2e-09	0.000157963	0.00236414	0.946728
4:54574365	rs2590786	G	A	0.0108077	0.0019462	7.6e-09	0.00134589	0.00210945	0.523453
4:55501728	rs13106834	A	G	0.0144824	0.00192583	1.3e-14	-0.00462572	0.00208688	0.0266526
4:60253877	rs925421	A	G	0.0121583	0.00220956	3.5e-08	0.00772009	0.00239494	0.00126634
4:65651232	rs9917946	T	G	0.0121753	0.00197302	9.1e-10	0.00386869	0.00213851	0.0704417
4:67802992	rs923994	A	G	0.0133774	0.00234579	5.2e-09	-0.00521185	0.00254319	0.0404287
4:77028450	rs11097236	G	A	-0.0139871	0.00241532	1.1e-08	0.00147954	0.00261749	0.571901
4:80717182	rs35851183	A	G	-0.0129318	0.00201358	5.5e-11	-0.00347454	0.00218286	0.111445
4:89054667	rs4148155	A	G	0.0201847	0.0030287	6.7e-12	0.00475427	0.00328255	0.14752
4:91259127	rs1461741	G	A	-0.0110982	0.00193944	1.6e-08	-0.00264228	0.00210209	0.208762
4:94407841	rs10014552	G	T	-0.0140666	0.00246899	6.9e-09	-0.00548343	0.00267592	0.0404455
4:94990661	rs28678108	A	G	0.0110368	0.00196139	1e-08	-0.00120321	0.00212594	0.571417
4:96153214	rs34656389	A	G	-0.0117546	0.00199994	2.9e-09	0.00300869	0.00216772	0.165152
5:102043687	rs4703240	G	A	-0.0115998	0.00196874	3.9e-09	0.000362329	0.00213472	0.865221
5:103940415	rs254027	T	A	-0.0124483	0.00195028	1.8e-10	0.00651101	0.00211457	0.00207611
5:105870033	rs62379271	T	G	-0.0117629	0.00195779	1.5e-09	-0.00189243	0.00212304	0.372726
5:106377791	rs35727810	A	G	0.012773	0.00222275	1.7e-09	0.00214672	0.0024098	0.373022
5:106877108	rs62355615	T	C	-0.0132027	0.00238511	1.9e-08	-0.00387874	0.00258595	0.133633
5:107496102	rs40071	T	C	0.0267604	0.0025192	1.6e-26	-0.000483861	0.00273198	0.859422
5:107808292	rs2161160	G	C	-0.022052	0.00245509	4e-19	-0.00030564	0.00266179	0.908584
5:111526308	rs17134212	C	T	-0.0127249	0.00228535	1.8e-08	-0.00288259	0.00247797	0.244714
5:112162299	rs2546109	C	A	0.0129644	0.00204687	7.4e-10	0.00352543	0.00221913	0.112139
5:112460023	rs7702177	A	G	-0.011803	0.00207857	1e-08	-0.00440969	0.00225398	0.0504173
5:113987780	rs17669543	G	A	-0.0133752	0.00230401	1.5e-08	-0.00454493	0.00249853	0.0689049
5:115709156	rs9327000	A	C	0.0115148	0.00207895	2.9e-08	0.00534439	0.00225463	0.0177685
5:119389031	rs347551	C	G	-0.0127948	0.00196179	2.5e-10	-0.00358815	0.00212683	0.0915862
5:122657199	rs1582931	G	A	0.0141743	0.00194735	8.6e-13	0.00791489	0.00211131	0.000177677
5:130443182	rs200148803	A	G	0.0151051	0.00251719	2.9e-09	0.00218684	0.00272952	0.423026
5:133861663	rs329118	C	T	0.0151983	0.00195558	5.1e-15	0.0040081	0.00212021	0.0587016
5:139080745	rs13174863	A	G	-0.0218049	0.00273369	1.1e-15	-0.00266297	0.00296428	0.368997
5:139714564	rs2074613	C	T	-0.0123612	0.00194263	9.3e-11	-0.00319115	0.00210619	0.12974
5:140990108	rs10063055	C	T	-0.0122076	0.00221207	3.1e-08	-0.00140605	0.00239814	0.557668
5:144485978	rs13160735	G	A	-0.012952	0.00206975	6.2e-10	-0.0061593	0.00224377	0.00604979
5:151267073	rs73794390	A	G	-0.0478373	0.00817377	2.6e-09	-0.0134936	0.00886418	0.127944
5:152515823	rs2579040	T	A	0.0148507	0.00215116	1.7e-11	-0.000306287	0.00233257	0.895531
5:152778918	rs304841	C	T	0.0126627	0.00205077	1.8e-09	0.000494262	0.00222372	0.824105
5:153108558	rs13186637	T	C	0.0124983	0.0020276	6e-10	0.00131736	0.00219869	0.549069
5:153544512	rs4958702	T	C	0.0157023	0.00194795	6.1e-16	0.0185043	0.00211191	1.92e-18
5:158271680	rs17056301	T	C	-0.0131454	0.00221817	2.8e-09	-0.00879093	0.00240521	0.000257235
5:159984492	rs4921301	C	T	0.0131935	0.00239557	1.9e-08	0.00614155	0.00259719	0.0180455
5:165762803	rs13182155	A	T	0.011194	0.00199312	4.2e-08	0.00235777	0.00216104	0.275257
5:167001890	rs34774377	T	C	0.0167402	0.00296602	9.7e-09	0.00357609	0.00321599	0.26615
5:167362416	rs32421	A	T	-0.0132285	0.00232292	1e-08	-0.00725293	0.00251864	0.00398052
5:167847460	rs11134512	T	G	0.011862	0.0020632	1.1e-08	0.00192829	0.00223702	0.388692
5:170234264	rs4868033	A	T	-0.0124309	0.00223124	2.7e-08	-0.00510218	0.00241852	0.0348907
5:170529335	rs245769	C	T	-0.0186713	0.00217116	3.2e-18	-0.0127082	0.00235376	6.7e-08
5:173277247	rs192829047	T	C	-0.0455627	0.00810946	1.8e-08	-0.0115543	0.00878791	0.188579
5:176653054	rs114167666	G	A	-0.0337759	0.00616887	2.5e-08	-0.0106467	0.00668448	0.111216
5:27174110	rs58455275	T	C	0.0128672	0.0021402	2e-09	-0.000155186	0.00232044	0.946679
5:3488462	rs16871902	G	A	-0.0119087	0.00192831	6.4e-10	0.0025567	0.00209068	0.221366
5:43152216	rs13176429	T	C	-0.0160665	0.00207794	9.5e-15	-0.00945022	0.0022533	2.74e-05
5:50679459	rs3917084	A	G	-0.0346768	0.00541386	6.4e-11	-0.0114402	0.00586929	0.0512767
5:50910546	rs72765656	C	A	0.0260403	0.00480839	2.4e-08	0.00801854	0.00521464	0.124122
5:50954977	rs139218003	G	T	-0.0366753	0.00541649	7.2e-12	-0.0101923	0.00587139	0.0825772
5:59342315	rs11745829	A	G	-0.0120472	0.00212031	8.8e-09	-0.00935344	0.00229947	4.75e-05
5:60732552	rs7714712	C	A	0.0115068	0.00200489	2.5e-09	0.0132531	0.0021736	1.08e-09
5:62695950	rs4498211	A	G	-0.0122279	0.00194653	2.5e-10	2.88e-05	0.00211087	0.989115
5:63020706	rs1503526	T	C	-0.0147576	0.00192896	1.3e-14	1.98e-05	0.00209162	0.992433
5:63967322	rs12518987	A	G	-0.0156993	0.002036	1.3e-14	-0.0134766	0.00220759	1.03e-09
5:66200783	rs249612	C	T	-0.0134948	0.00214899	4.1e-11	-0.0147088	0.00233012	2.75e-10
5:74480288	rs4704187	T	C	0.0214457	0.00194251	6.5e-29	0.00855678	0.00210588	4.84e-05
5:74748505	rs4704219	C	T	0.0245867	0.00198302	2.6e-36	0.00972553	0.00214972	6.07e-06
5:75003678	rs2307111	T	C	0.0279307	0.00197444	1.7e-46	0.0120157	0.0021406	1.99e-08
5:77380723	rs252761	G	T	0.0109937	0.00196795	2e-08	0.00863917	0.00213381	5.15e-05
5:80830788	rs59893724	A	G	0.0171136	0.00224287	3.4e-14	0.00740506	0.00243201	0.00232814
5:86164433	rs10942474	A	T	0.0108863	0.00196009	1.6e-08	0.00547839	0.00212509	0.00993871
5:86727566	rs11951885	T	C	-0.0435658	0.00652425	6.8e-12	-0.0172733	0.0070727	0.0145962
5:87103893	rs73167519	T	A	-0.0210934	0.00338172	6.2e-10	-0.00428467	0.00366743	0.242684
5:87355006	rs114222296	G	A	-0.025683	0.00423626	1.3e-09	-0.00665324	0.00459227	0.147396
5:87682877	rs7442885	C	G	0.024331	0.0023673	6.8e-25	0.0150315	0.00256642	4.71e-09
5:87969937	rs568303215	T	C	-0.0336976	0.00283924	7.6e-33	-0.0116781	0.00307736	0.000147747
5:88798726	rs35843836	A	T	-0.0151315	0.00200093	1.1e-14	-0.00230225	0.00216949	0.288603
5:92224384	rs144875632	T	A	-0.0316749	0.00515847	8.3e-10	-0.0123867	0.00559568	0.0268553
5:92622421	rs142503704	G	A	-0.0414246	0.00656532	2.5e-10	-0.00433437	0.00711751	0.542542
5:94215894	rs159029	T	C	-0.0141605	0.00223349	1.7e-10	-0.00511729	0.00242163	0.0345876
5:95442153	rs6865400	C	G	-0.0129923	0.00210964	8.6e-10	-0.00642166	0.00228726	0.00499149
5:95728898	rs6235	C	G	-0.0164478	0.00217585	4.9e-14	-0.00774163	0.00235917	0.00103257
5:96080934	rs57889668	C	T	0.0140537	0.00233576	2.4e-09	0.00385815	0.00253247	0.12764
6:100629078	rs57989773	T	C	-0.015558	0.00231115	4.8e-11	0.000247662	0.00250756	0.921324
6:101127213	rs180963	T	C	0.0126113	0.00193333	4.4e-11	0.0113588	0.00209762	6.13e-08
6:104790532	rs270689	A	T	-0.0182467	0.00241675	5e-14	-0.00132755	0.00262208	0.612648
6:108888593	rs2253310	C	G	-0.0182876	0.00199317	9.7e-21	-0.00673263	0.00216271	0.00185165
6:119508871	rs9387640	C	T	0.0124163	0.00200454	6.3e-10	0.00474334	0.00217442	0.0291521
6:120173501	rs13218383	C	G	0.012788	0.00204262	2.6e-10	0.00513271	0.00221601	0.0205475
6:12142817	rs10947793	A	G	0.0131978	0.00200606	5.7e-11	0.00925233	0.00217642	2.13e-05
6:123788961	rs4613836	G	A	0.0156236	0.00256129	2.2e-09	-0.000730887	0.00277873	0.792529
6:124925032	rs2875762	G	C	-0.0142411	0.00226106	1.8e-10	-0.00825279	0.00245313	0.00076768
6:126083658	rs10457469	G	A	-0.0121922	0.0019309	1.1e-10	-0.00430038	0.00209492	0.040095
6:130384187	rs9375702	C	T	0.0115247	0.00208642	1.6e-08	0.00244841	0.00226342	0.279372
6:13180454	rs11757278	T	C	0.0148726	0.00209452	3.9e-12	0.000373883	0.00227208	0.869294
6:131897278	rs2781668	C	T	-0.0155275	0.0025909	1.6e-09	-0.00676282	0.00281034	0.0161105
6:141362282	rs113803678	C	T	-0.0236775	0.00415935	1e-08	-0.00125349	0.00451387	0.781245
6:141779994	rs9496030	A	G	0.0106509	0.00196379	3.2e-08	0.0111089	0.00213049	1.85e-07
6:143185557	rs765874	T	A	0.0127807	0.00192798	4.1e-11	-0.00141542	0.00209183	0.498632
6:147486764	rs559038	C	T	-0.0105848	0.00194041	2.4e-08	-0.00640866	0.00210537	0.00233491
6:153375907	rs7749708	C	T	-0.0146366	0.00212378	2.7e-12	-0.00548173	0.00230435	0.0173664
6:154333183	rs9478496	T	C	-0.0180857	0.00260904	5.2e-13	-0.0095951	0.00283089	0.000700374
6:156685642	rs9371992	A	G	-0.0127525	0.00217849	6.7e-09	-0.00100841	0.00236305	0.669568
6:163009030	rs13210756	T	A	0.0213279	0.00293369	4.9e-13	0.00338003	0.00318383	0.288406
6:163271833	rs9365499	C	T	0.0146827	0.00242899	2.6e-09	0.00101343	0.00263566	0.700603
6:18492350	rs5017416	G	T	-0.0254024	0.00456128	2.2e-08	0.00323321	0.00494844	0.513511
6:18862440	rs113408367	A	G	-0.0488282	0.00851623	9.4e-09	-0.00606221	0.00923361	0.511478
6:20488897	rs1322842	A	G	0.0133278	0.00198572	7.3e-12	0.000989836	0.00215387	0.645831
6:21919387	rs7760082	G	A	0.0116749	0.00205059	2.7e-08	0.0015784	0.00222476	0.478033
6:23876240	rs6900723	T	C	-0.0123903	0.00206604	3.5e-09	-0.00384557	0.00224146	0.0862244
6:24749104	rs12203240	T	C	0.021684	0.00356181	4.4e-09	0.00761277	0.0038621	0.0487068
6:25772047	rs4712972	A	G	0.0170149	0.00270074	1.5e-10	0.0148952	0.0029299	3.7e-07
6:26095931	rs707889	G	A	0.0158008	0.00225879	5e-13	0.00440791	0.00245041	0.0720444
6:26473083	rs12213722	A	G	0.0170026	0.00313721	2.2e-08	-0.00056731	0.0034033	0.867611
6:26759030	rs12205339	A	C	0.0162013	0.00224446	6e-14	0.00478966	0.00243538	0.0492176
6:27329788	rs17739727	A	C	0.0147549	0.00249995	2e-09	0.0166777	0.0027123	7.8e-10
6:27493648	rs71537571	A	T	0.0118918	0.00209388	9.6e-09	0.0105396	0.00227177	3.49e-06
6:28270584	rs2799081	T	C	-0.0124037	0.00213289	3.9e-09	-0.00841252	0.00231465	0.000278554
6:28578286	rs34388845	A	G	-0.0179905	0.00234921	1.9e-14	-0.0158413	0.00254946	5.18e-10
6:29286670	rs3129683	C	G	-0.0147276	0.00252782	5.7e-09	-0.0188276	0.00274351	6.76e-12
6:29909219	rs1632886	T	C	-0.0142154	0.00220483	9.3e-11	-0.0219542	0.00239243	4.45e-20
6:30584133	rs55777621	G	A	-0.0331416	0.00523398	1.2e-10	-0.010115	0.00567908	0.0748962
6:31350303	rs2844535	T	G	-0.0165268	0.00216561	4.3e-14	-0.0192307	0.00235019	2.78e-16
6:31613739	rs3130048	T	C	-0.0205516	0.00214266	1.1e-21	-0.0165338	0.00232416	1.13e-12
6:31997909	rs564120245	C	A	0.0230258	0.00273051	1e-16	0.0106869	0.00296255	0.000309371
6:32360849	rs17208671	G	T	0.0172476	0.00231524	1.4e-13	0.00594288	0.00251165	0.017975
6:32389997	rs4496841	C	T	-0.011828	0.00212254	4.6e-08	-0.0033943	0.00230281	0.140486
6:32663448	rs2858314	G	A	0.0138272	0.0022743	9.5e-10	0.00819501	0.00246758	0.000896706
6:33308607	rs9277990	A	G	-0.0195014	0.00247825	2.1e-15	0.000704904	0.00268864	0.793184
6:33771673	rs2281819	T	A	0.0155314	0.00229491	3.8e-11	0.00323584	0.00248977	0.19372
6:34072215	rs2499714	C	T	-0.0204115	0.00335451	9.9e-10	-0.00181719	0.00363908	0.61753
6:34436195	rs3823439	A	T	0.0197255	0.00227547	6.5e-19	0.00551552	0.00246865	0.0254683
6:34688946	rs9366863	T	C	0.0286119	0.00205301	3.7e-45	0.0082603	0.00222746	0.000208584
6:34949451	rs3817473	C	T	0.0142297	0.00219737	3.2e-11	0.00396873	0.00238441	0.0960218
6:35206553	rs732594	C	A	0.0192947	0.00193221	1.1e-23	0.00766473	0.00209646	0.000256153
6:35477032	rs2064317	A	G	0.0142288	0.00197227	5.9e-13	0.00270856	0.00213968	0.20556
6:40362023	rs9471333	C	T	0.0222582	0.00193725	2.8e-31	0.00961741	0.00210153	4.73e-06
6:41748352	rs12193797	A	G	0.0160101	0.00283583	1.8e-08	0.0120552	0.00307629	8.9e-05
6:42588244	rs9296396	G	T	-0.0121818	0.00200031	1.2e-09	-0.00516951	0.00217014	0.0172139
6:43588227	rs567230078	T	A	0.0433615	0.00596347	4.7e-13	0.00948961	0.00646831	0.142351
6:43757896	rs998584	C	A	0.0111089	0.00193272	1.3e-08	-0.00745711	0.00209667	0.00037563
6:46363557	rs10498767	C	G	-0.0121625	0.00194351	6.7e-10	-0.0016097	0.0021086	0.445229
6:50366145	rs2397006	C	T	0.0344342	0.00432199	1.7e-15	0.0223694	0.00469157	1.86e-06
6:50816887	rs72892910	G	T	-0.0394155	0.00255852	8.8e-54	-0.0326893	0.00277577	5.15e-32
6:51145594	rs11751804	A	G	-0.0212384	0.00226796	3.8e-22	-0.0186569	0.00246076	3.41e-14
6:51487416	rs1414506	C	T	-0.014967	0.00203036	2.8e-13	-0.0128953	0.00220285	4.8e-09
6:51760527	rs2474896	C	T	-0.0159948	0.00194874	8.2e-17	-0.00935073	0.00211417	9.74e-06
6:53985034	rs589208	T	A	-0.0114171	0.00203074	3.1e-08	-0.00745982	0.00220332	0.000709905
6:55190291	rs6924570	C	T	-0.0141417	0.00259524	2e-08	-0.0238019	0.00281516	2.79e-17
6:5979069	rs9378999	T	C	-0.011591	0.00204331	3.2e-08	-0.00306755	0.00221705	0.166475
6:64247773	rs1211293	G	C	0.0114384	0.00193938	4.4e-09	0.0031544	0.00210426	0.13386
6:69761994	rs72910629	A	G	-0.0164578	0.00282459	3.3e-09	0.000739477	0.00306523	0.809364
6:70195719	rs7381960	A	C	-0.013636	0.00211957	8.2e-11	0.00374539	0.00229949	0.103358
6:73742152	rs7776021	G	A	-0.0123481	0.00213051	4e-09	-0.00376609	0.00231154	0.103259
6:83433228	rs9294260	G	A	-0.0148292	0.00194041	2.5e-14	-0.00446067	0.00210503	0.0340855
6:84713292	rs72907660	A	G	-0.0174426	0.00321184	3.6e-08	-0.013422	0.00348362	0.000116732
6:90325025	rs77346201	G	C	-0.0258047	0.00445749	7.4e-09	-0.0184593	0.00483364	0.000134029
6:9510030	rs9463175	C	T	0.011014	0.00205373	3e-08	0.0132516	0.00222823	2.73e-09
6:97764299	rs9372414	C	T	0.0144689	0.0020296	1.1e-12	-0.000277227	0.00220195	0.899811
6:98014794	rs13213903	G	A	0.0126844	0.00226726	1.8e-08	-0.00283597	0.0024598	0.24894
6:98421721	rs6938973	T	C	-0.0171019	0.00196996	2.2e-18	0.00901992	0.00213733	2.44e-05
6:98771197	rs6926777	G	A	-0.0169488	0.00299431	6.3e-09	-0.00369664	0.00324904	0.25522
7:100800635	rs2074686	G	A	0.0112206	0.00196319	2.2e-08	0.00192868	0.00212556	0.364209
7:103416541	rs12375196	C	A	-0.0188334	0.00196396	1.6e-22	-0.0107517	0.00212672	4.29e-07
7:109218983	rs1851823	C	A	-0.0100586	0.00193455	2.6e-08	-0.000372962	0.00209513	0.858713
7:113035833	rs1524445	C	T	0.0172467	0.00196967	1.7e-18	0.00286176	0.00213273	0.17965
7:113483569	rs6944092	A	G	-0.0171362	0.00199993	2.7e-17	-0.00242503	0.00216566	0.262814
7:114352615	rs1840660	G	A	-0.0156944	0.00199049	2.5e-15	0.00147835	0.00215546	0.492801
7:114686008	rs2709490	C	T	0.0204387	0.00365785	3.9e-08	0.0046261	0.00396043	0.242774
7:121964349	rs1899689	C	T	-0.0126282	0.00197828	1.3e-10	-0.00470395	0.00214234	0.0281132
7:1270699	rs6950388	G	A	-0.014302	0.00239615	2.2e-09	-0.00104007	0.00259479	0.688543
7:130417814	rs3909553	G	A	0.0268754	0.00455017	1.9e-09	0.0198096	0.00492841	5.83e-05
7:137435925	rs7802342	T	G	-0.0113262	0.0021298	1.8e-08	-0.00992008	0.00230651	1.7e-05
7:138817193	rs11525873	T	C	0.0240462	0.00325042	3.6e-13	0.0208144	0.00351867	3.31e-09
7:139885277	rs62491456	G	T	-0.0181474	0.00325551	3e-08	-0.00555918	0.0035264	0.114923
7:14645949	rs9638713	A	G	0.0342759	0.00621505	1.9e-08	0.0230119	0.00673676	0.00063577
7:150645534	rs1805123	T	G	0.016054	0.00224069	1.8e-12	0.00909652	0.00242641	0.00017757
7:157984182	rs6976575	A	G	0.0111821	0.00202982	1.7e-08	0.00616773	0.00219781	0.0050113
7:1856669	rs6973700	A	G	0.0178845	0.00239152	7e-14	0.00573715	0.00258941	0.0267171
7:19778086	rs10263780	G	A	0.0172459	0.00282101	1e-09	0.00866371	0.00305472	0.00456583
7:2108036	rs17132130	G	C	0.0177284	0.00233327	2e-14	0.00373673	0.00252648	0.139133
7:21470536	rs40245	A	T	0.0109584	0.00202991	3.5e-08	0.00319004	0.00219774	0.146638
7:24354300	rs4307239	A	G	-0.0121922	0.00194084	8.6e-10	-0.00734169	0.00210164	0.000477068
7:26698848	rs11971041	A	G	-0.0222572	0.00343383	1.5e-10	-0.0060213	0.00371795	0.105336
7:26971786	rs189396198	T	C	-0.0204999	0.00347716	5.7e-09	-0.0111217	0.0037651	0.00313783
7:28192280	rs849133	C	T	-0.0110236	0.00192949	6.4e-09	-0.00800944	0.00208935	0.000126348
7:3125220	rs4722398	C	T	-0.0184096	0.00281132	5.6e-11	-0.00850724	0.00304389	0.0051923
7:32369148	rs215634	A	G	0.0149461	0.00198874	5.8e-14	0.00321513	0.00215343	0.13543
7:32829406	rs58132215	T	A	0.0113507	0.00201591	1.3e-08	0.00655828	0.00218287	0.00266073
7:39054538	rs1229057	C	T	-0.016725	0.00301807	5.2e-09	-0.00499348	0.00326787	0.1265
7:39448936	rs2237403	C	T	0.0125271	0.00203727	1.6e-10	0.000454962	0.0022059	0.836597
7:44784697	rs799449	C	T	-0.0145648	0.0019489	6e-14	-0.0068138	0.00211063	0.00124517
7:49616203	rs10269783	G	A	-0.0120301	0.00198212	1.1e-09	-0.00118577	0.00214669	0.580692
7:50577968	rs73121277	T	C	-0.0126651	0.00215651	2.2e-09	-0.00658509	0.00233542	0.00480751
7:6426273	rs35589149	G	C	-0.016936	0.00284374	2e-09	-0.00352385	0.00307973	0.252538
7:69257234	rs59585486	G	T	-0.0110106	0.00205635	3.5e-08	0.000252319	0.00222639	0.909768
7:69789374	rs6953344	A	G	-0.0139211	0.00224227	1.6e-10	-0.000299219	0.00242793	0.901917
7:70106061	rs2866719	C	T	-0.0132385	0.0020077	2.9e-11	-0.00156719	0.00217385	0.470951
7:71437104	rs12538435	A	G	0.0167254	0.00219929	1.7e-14	0.00425423	0.00238179	0.0740747
7:71720681	rs78193153	G	A	0.0236655	0.00400402	2.9e-09	0.00861292	0.00433711	0.0470479
7:72406607	rs532272645	G	A	-0.0467162	0.00784921	6.4e-09	-0.0108035	0.00850077	0.203769
7:74220751	rs707404	C	T	0.0167555	0.00218778	5e-15	0.00260842	0.00236876	0.27082
7:74489486	rs6955671	T	C	-0.0189813	0.00193702	5.5e-23	-0.00616344	0.00209733	0.00329587
7:75050086	rs236660	T	C	-0.0239345	0.00202576	3.8e-32	-0.00253588	0.00219332	0.247606
7:76686511	rs200778979	G	A	-0.0288262	0.00309269	3.5e-21	-0.0199061	0.00335014	2.82e-09
7:77045806	rs4727380	G	C	0.0118508	0.00200258	2.7e-09	0.000765534	0.00216788	0.723994
7:77421817	rs6465828	G	T	-0.0109101	0.00192941	1.3e-08	-8.69e-05	0.00208961	0.966833
7:77829768	rs1852006	G	A	0.0145301	0.00201358	1.2e-13	0.0109968	0.00218032	4.57e-07
7:78122263	rs62467106	A	G	-0.0175923	0.00283911	3.8e-10	-0.0112249	0.00307441	0.000261144
7:86272783	rs274620	G	C	-0.0112861	0.00203169	2.6e-08	-0.00433417	0.00219982	0.0488113
7:93206264	rs16868443	G	C	-0.0123651	0.00200954	8.1e-10	-0.0172037	0.00217622	2.67e-15
7:98725348	rs6465737	T	G	-0.0142955	0.00237283	2.9e-09	-0.0069942	0.00256993	0.00649741
7:99107727	rs3901286	C	A	0.0244595	0.00269513	9.9e-19	0.000277566	0.00291973	0.924263
8:10070612	rs117301188	C	A	-0.0378985	0.00682695	3.4e-08	-0.00785784	0.00738923	0.287592
8:101969528	rs7817485	T	C	-0.0109877	0.00198454	1.1e-08	-0.00142163	0.00214723	0.507921
8:10243681	rs6601451	C	G	0.0200107	0.0019349	6.7e-26	0.00918599	0.00209376	1.15e-05
8:10494738	rs7002088	A	C	-0.0186129	0.0019438	2.4e-22	-0.0102897	0.00210335	9.98e-07
8:10787612	rs4240673	T	C	0.0205285	0.00194531	2e-26	0.0111257	0.00210495	1.25e-07
8:11069960	rs2409742	C	T	0.0191903	0.0019357	5.3e-24	0.0136457	0.00209457	7.28e-11
8:11450422	rs2244648	A	G	-0.0187757	0.00194532	3.5e-22	-0.0112192	0.00210494	9.82e-08
8:116416131	rs231144	T	C	-0.0138965	0.0024511	4.9e-09	-0.00315237	0.00265171	0.234516
8:116671848	rs4876611	A	G	-0.0200246	0.00215012	5.2e-21	-0.005104	0.00232669	0.0282586
8:116926700	rs4876346	C	T	-0.0116464	0.00213457	1.9e-08	-0.00188666	0.00230985	0.414048
8:11830150	rs11998678	C	T	-0.017075	0.00193879	9.9e-19	-0.0112479	0.00209807	8.27e-08
8:118884379	rs72673947	A	G	-0.0220043	0.0031544	7.7e-12	-0.012637	0.00341437	0.000214655
8:126482077	rs2954021	A	G	-0.0118311	0.00193128	9.6e-10	-0.00638574	0.00208969	0.0022444
8:132884311	rs111900410	A	C	-0.0176599	0.00306781	5.3e-09	-0.0125617	0.00331771	0.000152936
8:14095763	rs6530737	A	G	0.0152796	0.00202329	2.5e-14	0.00271922	0.0021897	0.214302
8:142617096	rs11782074	G	T	-0.013608	0.00201696	3.1e-12	0.000908052	0.00218262	0.677383
8:143300279	rs4072917	G	A	-0.0116425	0.00194218	1.8e-09	-0.00149306	0.00210132	0.477371
8:14356833	rs2410187	G	A	-0.0143415	0.00220726	1.1e-10	0.000626224	0.00238823	0.793159
8:15560370	rs13278290	C	T	-0.0128901	0.00202602	1.3e-10	-0.00682004	0.00219244	0.00186647
8:20668624	rs2616192	G	T	-0.0144172	0.00207033	5.3e-12	-0.00154276	0.00224041	0.491071
8:21090185	rs2610974	T	C	-0.0160825	0.00284905	2e-08	-0.00046504	0.0030823	0.880075
8:23388326	rs11779446	A	G	0.0164979	0.00263553	5.3e-10	-0.00148683	0.00285168	0.602098
8:25666169	rs59104534	C	T	-0.0114421	0.00211576	3.1e-08	-0.00851411	0.00228965	0.000200396
8:27261138	rs117176448	C	G	-0.0220035	0.00327756	2.9e-11	-0.00183285	0.00354672	0.605314
8:27985864	rs142583374	G	A	-0.0170082	0.00284907	1.1e-09	-0.0147928	0.00308218	1.59e-06
8:2933476	rs62488401	G	A	0.0121225	0.00220796	2e-08	-0.000823191	0.00238952	0.730469
8:30863938	rs10954772	T	C	0.0153127	0.00209513	1.5e-13	-0.0049107	0.00226702	0.0302998
8:32412304	rs2466103	T	G	-0.0120797	0.00209915	5.6e-09	-0.00847164	0.00227107	0.000191293
8:38333062	rs2468964	T	G	0.0117606	0.00196924	5e-09	0.0112051	0.00213086	1.45e-07
8:4128311	rs78686130	C	T	0.0117376	0.00209744	1.8e-08	0.00772994	0.00226954	0.000659356
8:4288577	rs1658820	G	T	-0.014	0.00226178	7.9e-10	-0.0132247	0.0024469	6.49e-08
8:60865727	rs782299	A	T	0.0122014	0.00208544	2.1e-09	-0.000739435	0.00225642	0.743137
8:62054463	rs12681792	C	A	-0.0152371	0.00245341	2.1e-10	-0.00306005	0.00265537	0.249156
8:64702385	rs13264909	A	T	0.0136658	0.00195391	4.9e-12	-0.0106809	0.00211393	4.36e-07
8:67205241	rs11780222	A	C	0.0141727	0.00221313	1.5e-10	0.00330133	0.00239455	0.167992
8:68195769	rs7841468	T	C	-0.0115967	0.00214404	2.6e-08	-0.000553932	0.0023199	0.811281
8:73435964	rs1808629	G	A	0.0210617	0.00208975	2.7e-23	0.000182699	0.00226086	0.935593
8:74678452	rs6999701	A	T	-0.0176933	0.00304161	1.4e-09	0.00438422	0.0032909	0.182786
8:76518326	rs2922790	T	G	-0.0190659	0.00240046	3.1e-15	-0.0149494	0.00259766	8.67e-09
8:76786941	rs12678759	C	T	0.0214756	0.00212256	1e-23	0.0211915	0.00229662	2.78e-20
8:77238392	rs10102172	A	G	-0.0211161	0.0019506	3.9e-28	-0.019749	0.00211063	8.21e-21
8:8088230	rs2980478	T	C	-0.0182695	0.00197297	1.2e-20	-0.0118599	0.00213473	2.76e-08
8:8380471	rs7827182	G	C	-0.0191243	0.00193368	1.7e-23	-0.0108841	0.00209224	1.97e-07
8:85081619	rs7821259	T	G	-0.013236	0.00219562	5.3e-10	-0.00958602	0.00237646	5.49e-05
8:85523756	rs28465008	C	T	0.015218	0.00230761	1.7e-11	0.0078381	0.00249714	0.00169625
8:8639740	rs486781	A	G	0.0172328	0.00194138	2.4e-19	0.0119901	0.00210047	1.14e-08
8:87342875	rs111884404	A	G	-0.0133619	0.00218915	9.2e-10	-0.00460925	0.00236827	0.051625
8:87762607	rs11778219	A	G	-0.0150313	0.0026192	1.7e-08	-0.0079438	0.00283424	0.00506617
8:8890814	rs7853	A	G	-0.0185252	0.00194439	3.8e-22	-0.0110007	0.00210399	1.71e-07
8:89637919	rs9297524	T	C	0.0124357	0.00210837	5.7e-09	0.0053996	0.00228176	0.017961
8:9146270	rs1825100	C	T	0.0186158	0.00195236	1.9e-21	0.0120497	0.00211226	1.17e-08
8:9493927	rs12547642	T	C	0.0190544	0.00200834	1.3e-21	0.00861748	0.00217304	7.32e-05
8:95583809	rs13258769	G	A	0.0135537	0.00208135	1.4e-11	0.0020455	0.0022523	0.363783
8:9796321	rs615632	C	T	0.0185772	0.00194146	4.3e-22	0.00877034	0.00210069	2.98e-05
9:102119090	rs12551906	G	A	0.012318	0.0021059	2.3e-09	0.00354217	0.00227876	0.120083
9:102861613	rs7024375	T	G	-0.0149664	0.00259064	3.1e-09	-0.0105389	0.00280297	0.000169989
9:103113652	rs3931548	C	A	-0.0165883	0.0020288	9.9e-17	-0.00835044	0.00219522	0.000142423
9:109072075	rs7024334	T	G	0.0134966	0.00232894	2.7e-09	-0.00398349	0.00252059	0.11402
9:11452408	rs2095484	T	C	0.0132854	0.00198492	2.3e-11	-0.00392963	0.00214793	0.0673256
9:117890567	rs12376870	G	A	0.0132364	0.00227238	1e-08	0.00231761	0.00245891	0.345917
9:11832155	rs10960297	A	G	0.0151263	0.00201488	1.3e-13	-0.00242324	0.00218057	0.266445
9:118644190	rs10125137	T	C	-0.0109708	0.00201435	4.1e-08	-0.00142424	0.00217949	0.513451
9:120377178	rs7038943	T	C	0.0136366	0.00204019	6.9e-12	0.0143176	0.00220792	8.89e-11
9:120653355	rs4454355	C	G	0.0109906	0.0019487	2.9e-08	0.00367359	0.00210893	0.0815211
9:120896164	rs1327805	A	T	-0.0158868	0.00252266	2.1e-10	-0.00728275	0.0027302	0.0076424
9:122654933	rs139887373	T	A	-0.0182929	0.00330306	2.3e-08	-0.0165064	0.00357492	3.89e-06
9:124623873	rs10739600	A	G	0.011676	0.00206652	1.6e-08	-0.000230034	0.00223617	0.918066
9:126093999	rs10760277	C	T	-0.0127846	0.00198913	3.7e-11	-0.00107432	0.00215274	0.617745
9:127060431	rs944340	C	T	-0.0112617	0.00195461	4.1e-09	-0.00380085	0.00211503	0.0723236
9:129460914	rs10733682	A	G	0.0132647	0.00196382	2.7e-11	0.0135498	0.00212485	1.81e-10
9:131026108	rs113132247	G	A	-0.0177808	0.00269675	2.4e-11	-0.00492937	0.00291791	0.0911528
9:133788465	rs6597653	G	C	-0.0130478	0.00198127	3.6e-11	-0.00440986	0.00214418	0.0397182
9:134849254	rs4601460	G	A	-0.0117252	0.00208694	1.7e-08	0.00260621	0.00225885	0.248591
9:137985115	rs10858333	C	T	0.0104094	0.0019405	4.1e-08	0.00201132	0.00209998	0.338172
9:13941396	rs13299074	T	C	0.0148154	0.00245007	6.8e-10	0.00327397	0.00265137	0.216898
9:140265782	9:140265782_C_T	C	T	0.0161009	0.00293248	2.1e-08	0.014276	0.00317412	6.87e-06
9:140648011	9:140648011_G_T	G	T	0.0139788	0.00249109	3e-09	0.005438	0.00269569	0.0436647
9:14442595	rs424539	C	G	-0.0129349	0.00199303	1.8e-10	-0.00338937	0.00215695	0.116097
9:14777395	rs7046483	G	A	0.0126253	0.00198429	2.2e-10	0.00029808	0.00214708	0.889584
9:15573582	rs7874533	A	G	0.0196055	0.00194789	6.5e-24	-0.00535374	0.00210851	0.0111135
9:15880555	rs10756713	A	G	0.0204831	0.00195482	9.9e-26	-0.00457732	0.00211587	0.0305162
9:16595649	rs10116857	C	A	0.0222477	0.00405513	3.3e-08	0.00719044	0.00438979	0.101424
9:16712247	rs10962547	T	A	-0.0230374	0.0025734	3.6e-19	0.00183297	0.00278484	0.510413
9:2201555	rs11521331	T	G	0.0114928	0.00213848	3.7e-08	0.00690821	0.00231436	0.00283635
9:23228275	rs1934102	G	A	0.0132569	0.00205494	4.2e-11	0.00761693	0.00222405	0.000615262
9:27777012	rs7874154	T	C	-0.0131948	0.00193917	2e-12	-0.012892	0.00209837	8.06e-10
9:28414625	rs17770336	C	T	-0.0241747	0.00206023	1.1e-31	-0.0075248	0.00222951	0.000737921
9:29708929	rs60131931	G	A	0.0133155	0.00198619	2.5e-11	0.00515545	0.00214947	0.0164638
9:30823761	rs16916303	A	G	0.0195781	0.00300932	7.8e-11	0.00814073	0.00325601	0.0124119
9:33978015	rs544957562	A	T	0.0197376	0.00284114	4.4e-12	0.00220123	0.00307545	0.474149
9:36992547	rs10973159	G	T	-0.0121832	0.00199008	8.1e-10	0.00371129	0.00215354	0.0848262
9:37278064	rs13289199	A	T	0.0142018	0.00203376	1.2e-12	0.00394392	0.00220091	0.0731408
9:73777777	rs7038966	C	T	-0.012799	0.00197209	3e-11	-0.00405918	0.00213443	0.0572018
9:80457276	rs10869977	A	G	-0.0110697	0.00195367	1.1e-08	-0.0054937	0.00211412	0.00936117
9:81370555	rs10780248	G	A	0.0131585	0.00194785	1e-11	0.000693518	0.00210828	0.742195
9:82188040	rs117665650	G	C	0.0182187	0.00318121	1.4e-08	-0.00596936	0.00344367	0.0830195
9:84188751	rs7048687	G	A	-0.0107004	0.00194744	2.4e-08	-0.00230311	0.00210751	0.274478
9:8845598	rs1865343	A	G	-0.0137106	0.0022682	1e-09	-0.000955431	0.00245486	0.697129
9:88915566	rs4877313	A	T	0.0136063	0.00233097	3e-09	0.000519432	0.00252264	0.836863
9:92207308	rs7357754	A	G	-0.0127141	0.00193715	4.7e-11	-0.00323142	0.00209644	0.123223
9:94186973	rs10820852	C	A	0.0154098	0.00216535	6.4e-12	0.00406643	0.00234351	0.0827085
9:96433396	rs10821196	G	A	0.0163708	0.00209205	4.8e-15	0.00624684	0.00226381	0.00579015

## Sheet: ESM Table 3
Supplementary Table Three: Inverse-variance weighted Mendelian Randomisation results for all outcomes and exposures
Trait = Exposure for MR, Beta = effect size of each exposure, SE = standard error of effect size, P = p-value of association, Method = Mendelian Randomisation ('MR') or Multivariable MR (MVMR) with the alternate exposure, Study = Outcome GWAS source
Trait	Beta	SE	P	Method	Study	Instrument Score	Outcome
Adulthood BMI	0.163139	0.026889	1.30225e-09	MR	METSIM	45.8914	Area Under Insulin Curve
Childhood BMI	-0.0170887	0.0518989	0.741952	MR	METSIM	46.5135	Area Under Insulin Curve
Adulthood BMI	0.232355	0.0365175	1.98049e-10	MVMR With Childhood	METSIM	20.0453	Area Under Insulin Curve
Childhood BMI	-0.165648	0.0529431	0.00175527	MVMR With Adulthood	METSIM	43.9584	Area Under Insulin Curve
Adulthood BMI	-0.0439914	0.0651219	0.499343	MR	MAGIC	46.2383	Area Under Insulin Curve
Childhood BMI	-0.143651	0.10888	0.18705	MR	MAGIC	56.1766	Area Under Insulin Curve
Adulthood BMI	0.0662003	0.0856436	0.439538	MVMR With Childhood	MAGIC	21.0169	Area Under Insulin Curve
Childhood BMI	-0.224202	0.125659	0.0743885	MVMR With Adulthood	MAGIC	46.3669	Area Under Insulin Curve
Adulthood BMI	0.132969	0.0248537	8.7919e-08	MR	Meta Analysis	NA	Area Under Insulin Curve
Childhood BMI	-0.0405207	0.0468489	0.38708	MR	Meta Analysis	NA	Area Under Insulin Curve
Adulthood BMI	0.206794	0.0335914	7.45246e-10	MVMR With Childhood	Meta Analysis	NA	Area Under Insulin Curve
Childhood BMI	-0.174475	0.0487895	0.000348783	MVMR With Adulthood	Meta Analysis	NA	Area Under Insulin Curve
Adulthood BMI	0.105376	0.0319346	0.000967732	MR	METSIM	45.8914	Corrected Insulin Response
Childhood BMI	0.0725	0.0591204	0.220081	MR	METSIM	46.5135	Corrected Insulin Response
Adulthood BMI	0.131872	0.0431547	0.00224474	MVMR With Childhood	METSIM	20.0453	Corrected Insulin Response
Childhood BMI	-0.0425298	0.0625627	0.496634	MVMR With Adulthood	METSIM	43.9584	Corrected Insulin Response
Adulthood BMI	0.0459078	0.0559538	0.411954	MR	MAGIC	46.1948	Corrected Insulin Response
Childhood BMI	0.0672338	0.0977325	0.491492	MR	MAGIC	56.2946	Corrected Insulin Response
Adulthood BMI	-0.02497	0.0738932	0.735423	MVMR With Childhood	MAGIC	21.0388	Corrected Insulin Response
Childhood BMI	0.147232	0.107992	0.172768	MVMR With Adulthood	MAGIC	46.267	Corrected Insulin Response
Adulthood BMI	0.0907645	0.0277353	0.00106591	MR	Meta Analysis	NA	Corrected Insulin Response
Childhood BMI	0.0710892	0.0505852	0.159921	MR	Meta Analysis	NA	Corrected Insulin Response
Adulthood BMI	0.0919822	0.0372651	0.0135749	MVMR With Childhood	Meta Analysis	NA	Corrected Insulin Response
Childhood BMI	0.00515452	0.0541345	0.924142	MVMR With Adulthood	Meta Analysis	NA	Corrected Insulin Response
Adulthood BMI	0.151007	0.0255251	3.29821e-09	MR	METSIM	45.8914	Ratio of Areas Under Curve
Childhood BMI	-0.00315528	0.0491264	0.948789	MR	METSIM	46.5135	Ratio of Areas Under Curve
Adulthood BMI	0.213798	0.034642	6.75857e-10	MVMR With Childhood	METSIM	20.0453	Ratio of Areas Under Curve
Childhood BMI	-0.146	0.050213	0.00364207	MVMR With Adulthood	METSIM	43.9584	Ratio of Areas Under Curve
Adulthood BMI	0.0261812	0.0657042	0.690283	MR	MAGIC	46.2383	Ratio of Areas Under Curve
Childhood BMI	-0.0539873	0.111728	0.62895	MR	MAGIC	56.1766	Ratio of Areas Under Curve
Adulthood BMI	0.0711372	0.08667	0.41177	MVMR With Childhood	MAGIC	21.0169	Ratio of Areas Under Curve
Childhood BMI	-0.102938	0.12704	0.417783	MVMR With Adulthood	MAGIC	46.3669	Ratio of Areas Under Curve
Adulthood BMI	0.134639	0.0237928	1.52431e-08	MR	Meta Analysis	NA	Ratio of Areas Under Curve
Childhood BMI	-0.0113907	0.0449712	0.800045	MR	Meta Analysis	NA	Ratio of Areas Under Curve
Adulthood BMI	0.194146	0.0321676	1.58521e-09	MVMR With Childhood	Meta Analysis	NA	Ratio of Areas Under Curve
Childhood BMI	-0.140181	0.0466977	0.00268309	MVMR With Adulthood	Meta Analysis	NA	Ratio of Areas Under Curve
Adulthood BMI	0.036149	0.0259479	0.163577	MR	METSIM	45.8675	Ins (30 Mins) Adj BMI
Childhood BMI	-0.038589	0.051131	0.450424	MR	METSIM	46.5164	Ins (30 Mins) Adj BMI
Adulthood BMI	0.0900017	0.0355003	0.0112372	MVMR With Childhood	METSIM	20.0297	Ins (30 Mins) Adj BMI
Childhood BMI	-0.11362	0.0514879	0.0273331	MVMR With Adulthood	METSIM	43.9433	Ins (30 Mins) Adj BMI
Adulthood BMI	0.0137472	0.0627073	0.826473	MR	MAGIC	46.2383	Ins (30 Mins) Adj BMI
Childhood BMI	-0.0556629	0.110369	0.614027	MR	MAGIC	56.1766	Ins (30 Mins) Adj BMI
Adulthood BMI	0.0571446	0.0832416	0.492404	MVMR With Childhood	MAGIC	21.0169	Ins (30 Mins) Adj BMI
Childhood BMI	-0.0924497	0.121943	0.448369	MVMR With Adulthood	MAGIC	46.3669	Ins (30 Mins) Adj BMI
Adulthood BMI	0.032874	0.0239763	0.170342	MR	Meta Analysis	NA	Ins (30 Mins) Adj BMI
Childhood BMI	-0.0416059	0.0463942	0.36983	MR	Meta Analysis	NA	Ins (30 Mins) Adj BMI
Adulthood BMI	0.0849453	0.0326547	0.00928658	MVMR With Childhood	Meta Analysis	NA	Ins (30 Mins) Adj BMI
Childhood BMI	-0.110417	0.0474331	0.0199206	MVMR With Adulthood	Meta Analysis	NA	Ins (30 Mins) Adj BMI
Adulthood BMI	0.139438	0.0277546	5.06121e-07	MR	METSIM	45.8914	Ins (30 Mins)
Childhood BMI	-0.00701372	0.0566407	0.901451	MR	METSIM	46.5135	Ins (30 Mins)
Adulthood BMI	0.207197	0.0381761	5.7182e-08	MVMR With Childhood	METSIM	20.0453	Ins (30 Mins)
Childhood BMI	-0.149973	0.0553368	0.00672446	MVMR With Adulthood	METSIM	43.9584	Ins (30 Mins)
Adulthood BMI	0.0321248	0.0621193	0.605054	MR	MAGIC	46.2511	Ins (30 Mins)
Childhood BMI	-0.0354908	0.113875	0.755296	MR	MAGIC	56.1766	Ins (30 Mins)
Adulthood BMI	0.0541479	0.0830836	0.514577	MVMR With Childhood	MAGIC	21.0396	Ins (30 Mins)
Childhood BMI	-0.0546746	0.121819	0.653562	MVMR With Adulthood	MAGIC	46.3759	Ins (30 Mins)
Adulthood BMI	0.121581	0.0253403	1.60323e-06	MR	Meta Analysis	NA	Ins (30 Mins)
Childhood BMI	-0.0126617	0.0507138	0.802843	MR	Meta Analysis	NA	Ins (30 Mins)
Adulthood BMI	0.180517	0.0346894	1.95251e-07	MVMR With Childhood	Meta Analysis	NA	Ins (30 Mins)
Childhood BMI	-0.133672	0.0503822	0.00797419	MVMR With Adulthood	Meta Analysis	NA	Ins (30 Mins)
Adulthood BMI	0.129478	0.0298186	1.41066e-05	MR	METSIM	45.8914	Ins (30 Mins) Incremental
Childhood BMI	-0.0114512	0.0614447	0.852157	MR	METSIM	46.5135	Ins (30 Mins) Incremental
Adulthood BMI	0.20464	0.0411105	6.43133e-07	MVMR With Childhood	METSIM	20.0453	Ins (30 Mins) Incremental
Childhood BMI	-0.161466	0.0596006	0.00674603	MVMR With Adulthood	METSIM	43.9584	Ins (30 Mins) Incremental
Adulthood BMI	-0.0138324	0.0619873	0.82342	MR	MAGIC	46.2511	Ins (30 Mins) Incremental
Childhood BMI	-0.0466056	0.108854	0.668543	MR	MAGIC	56.1766	Ins (30 Mins) Incremental
Adulthood BMI	0.011278	0.0822798	0.890976	MVMR With Childhood	MAGIC	21.0396	Ins (30 Mins) Incremental
Childhood BMI	-0.0596411	0.120586	0.620887	MVMR With Adulthood	MAGIC	46.3759	Ins (30 Mins) Incremental
Adulthood BMI	0.102548	0.0268712	0.00013549	MR	Meta Analysis	NA	Ins (30 Mins) Incremental
Childhood BMI	-0.0199457	0.0535086	0.709329	MR	Meta Analysis	NA	Ins (30 Mins) Incremental
Adulthood BMI	0.166012	0.0367756	6.35645e-06	MVMR With Childhood	Meta Analysis	NA	Ins (30 Mins) Incremental
Childhood BMI	-0.141474	0.0534305	0.00810126	MVMR With Adulthood	Meta Analysis	NA	Ins (30 Mins) Incremental
Adulthood BMI	-0.191589	0.0267499	7.9367e-13	MR	METSIM	45.8914	Insulin Sensitivity Index
Childhood BMI	0.0182648	0.0506351	0.718312	MR	METSIM	46.5135	Insulin Sensitivity Index
Adulthood BMI	-0.256244	0.0363603	1.82321e-12	MVMR With Childhood	METSIM	20.0453	Insulin Sensitivity Index
Childhood BMI	0.166362	0.0527012	0.00159558	MVMR With Adulthood	METSIM	43.9584	Insulin Sensitivity Index
Adulthood BMI	-0.116667	0.0327391	0.000365916	MR	MAGIC	46.214	Insulin Sensitivity Index
Childhood BMI	-0.0812373	0.0545805	0.136647	MR	MAGIC	55.9668	Insulin Sensitivity Index
Adulthood BMI	-0.186166	0.0430995	1.56418e-05	MVMR With Childhood	MAGIC	21.6194	Insulin Sensitivity Index
Childhood BMI	0.117858	0.0621525	0.0579252	MVMR With Adulthood	MAGIC	45.9427	Insulin Sensitivity Index
Adulthood BMI	-0.161595	0.0207146	6.14101e-15	MR	Meta Analysis	NA	Insulin Sensitivity Index
Childhood BMI	-0.0277603	0.037121	0.45456	MR	Meta Analysis	NA	Insulin Sensitivity Index
Adulthood BMI	-0.227106	0.0277914	3.03764e-16	MVMR With Childhood	Meta Analysis	NA	Insulin Sensitivity Index
Childhood BMI	0.146075	0.0401961	0.000279003	MVMR With Adulthood	Meta Analysis	NA	Insulin Sensitivity Index
Adulthood BMI	0.866698	0.0360467	9.70986e-128	MR	Mahajan et. al 2018	47.4571	T2D
Childhood BMI	0.679435	0.061925	5.21651e-28	MR	Mahajan et. al 2018	57.3151	T2D
Adulthood BMI	0.93051	0.0466522	1.63371e-88	MVMR With Childhood	Mahajan et. al 2018	48.0635	T2D
Childhood BMI	-0.073036	0.0660863	0.26909	MVMR With Adulthood	Mahajan et. al 2018	22.351	T2D
Adulthood BMI	0.812947	0.0417869	2.66321e-84	MR	FinnGen	46.4686	T2D
Childhood BMI	0.618138	0.0799285	1.04522e-14	MR	FinnGen	53.7828	T2D
Adulthood BMI	0.871491	0.0551812	3.46268e-56	MVMR With Childhood	FinnGen	46.857	T2D
Childhood BMI	-0.0442224	0.0791553	0.576381	MVMR With Adulthood	FinnGen	21.5016	T2D
Adulthood BMI	0.843765	0.0272945	7.90658e-210	MR	Meta Analysis	NA	T2D
Childhood BMI	0.656443	0.0489523	5.29458e-41	MR	Meta Analysis	NA	T2D
Adulthood BMI	0.905909	0.0356262	1.23212e-142	MVMR With Childhood	Meta Analysis	NA	T2D
Childhood BMI	-0.0612011	0.0507299	0.22766	MVMR With Adulthood	Meta Analysis	NA	T2D
Adulthood BMI	0.0701602	0.00944747	1.1164e-13	MR	MAGIC	46.9477	Fasting Glucose
Childhood BMI	0.0323333	0.0177815	0.0690085	MR	MAGIC	59.0819	Fasting Glucose
Adulthood BMI	0.0940543	0.0131177	7.499e-13	MVMR With Childhood	MAGIC	48.1165	Fasting Glucose
Childhood BMI	-0.0527793	0.0184414	0.00420977	MVMR With Adulthood	MAGIC	23.1442	Fasting Glucose
Adulthood BMI	0.153609	0.0121859	1.96965e-36	MR	MAGIC	49.1834	Fasting Insulin
Childhood BMI	0.132475	0.021064	3.19162e-10	MR	MAGIC	67.2098	Fasting Insulin
Adulthood BMI	0.166491	0.016502	6.17022e-24	MVMR With Childhood	MAGIC	52.2198	Fasting Insulin
Childhood BMI	-0.0108811	0.0229762	0.635798	MVMR With Adulthood	MAGIC	27.413	Fasting Insulin

## Sheet: ESM Table 4
Supplementary Table Four: Egger Multivariable Mendelian Randomisation results for all multivariable outcomes and exposures
Trait = Exposure for MR, Beta = effect size of each exposure, SE = standard error of effect size, P = p-value of association, Study = Outcome GWAS source
Trait	Beta	SE	P	Study	Outcome
Adulthood BMI	0.344011	0.0660672	1.91938e-07	METSIM	Area Under Insulin Curve
Childhood BMI	-0.169211	0.0528799	0.00137468	METSIM	Area Under Insulin Curve
Intercept	-0.00205779	0.00101548	0.042722	METSIM	Area Under Insulin Curve
Adulthood BMI	0.359733	0.175274	0.0401303	MAGIC	Area Under Insulin Curve
Childhood BMI	-0.227232	0.125487	0.0701715	MAGIC	Area Under Insulin Curve
Intercept	-0.00503445	0.00262404	0.0550369	MAGIC	Area Under Insulin Curve
Adulthood BMI	0.233089	0.0781482	0.00285759	METSIM	Corrected Insulin Response
Childhood BMI	-0.0457669	0.0625477	0.464345	METSIM	Corrected Insulin Response
Intercept	-0.00186541	0.00120116	0.120419	METSIM	Corrected Insulin Response
Adulthood BMI	0.0496353	0.150844	0.742117	MAGIC	Corrected Insulin Response
Childhood BMI	0.146517	0.108039	0.175049	MAGIC	Corrected Insulin Response
Intercept	-0.00128016	0.00225624	0.570453	MAGIC	Corrected Insulin Response
Adulthood BMI	0.316818	0.0627331	4.41239e-07	METSIM	Ratio of Areas Under Curve
Childhood BMI	-0.149262	0.0501592	0.00292258	METSIM	Ratio of Areas Under Curve
Intercept	-0.00189796	0.000964235	0.0490266	METSIM	Ratio of Areas Under Curve
Adulthood BMI	0.144328	0.177808	0.41696	MAGIC	Ratio of Areas Under Curve
Childhood BMI	-0.10387	0.127109	0.413832	MAGIC	Ratio of Areas Under Curve
Intercept	-0.00125408	0.00265984	0.637293	MAGIC	Ratio of Areas Under Curve
Adulthood BMI	0.173263	0.0642207	0.00697711	METSIM	Ins (30 Mins) Adj BMI
Childhood BMI	-0.116315	0.051476	0.0238465	METSIM	Ins (30 Mins) Adj BMI
Intercept	-0.00153411	0.000986401	0.119883	METSIM	Ins (30 Mins) Adj BMI
Adulthood BMI	0.173931	0.170537	0.307775	MAGIC	Ins (30 Mins) Adj BMI
Childhood BMI	-0.09352	0.121976	0.443256	MAGIC	Ins (30 Mins) Adj BMI
Intercept	-0.00200394	0.0025538	0.432636	MAGIC	Ins (30 Mins) Adj BMI
Adulthood BMI	0.321762	0.0691284	3.2469e-06	METSIM	Ins (30 Mins)
Childhood BMI	-0.153601	0.0552753	0.00545545	METSIM	Ins (30 Mins)
Intercept	-0.00211069	0.00106254	0.0469823	METSIM	Ins (30 Mins)
Adulthood BMI	0.16847	0.170374	0.322749	MAGIC	Ins (30 Mins)
Childhood BMI	-0.0557086	0.121853	0.647543	MAGIC	Ins (30 Mins)
Intercept	-0.0019602	0.00255021	0.442106	MAGIC	Ins (30 Mins)
Adulthood BMI	0.315297	0.0744156	2.26552e-05	METSIM	Ins (30 Mins) Incremental
Childhood BMI	-0.164997	0.0595605	0.00560153	METSIM	Ins (30 Mins) Incremental
Intercept	-0.00203941	0.00114381	0.0745869	METSIM	Ins (30 Mins) Incremental
Adulthood BMI	0.1072	0.168648	0.525008	MAGIC	Ins (30 Mins) Incremental
Childhood BMI	-0.060799	0.120636	0.614272	MAGIC	Ins (30 Mins) Incremental
Intercept	-0.00164371	0.00252241	0.514632	MAGIC	Ins (30 Mins) Incremental
Adulthood BMI	-0.357036	0.0659509	6.17476e-08	METSIM	Insulin Sensitivity Index
Childhood BMI	0.169562	0.0527301	0.00130145	METSIM	Insulin Sensitivity Index
Intercept	0.00185687	0.00101367	0.0669761	METSIM	Insulin Sensitivity Index
Adulthood BMI	-0.32137	0.0883761	0.000276487	MAGIC	Insulin Sensitivity Index
Childhood BMI	0.11917	0.0620887	0.0549392	MAGIC	Insulin Sensitivity Index
Intercept	0.00230879	0.00131797	0.0798115	MAGIC	Insulin Sensitivity Index
Childhood BMI	-0.085	0.066	0.2	Mahajan et. al 2018	T2D
Adulthood BMI	1.158	0.085	2.89e-42	Mahajan et. al 2018	T2D
Intercept	-0.004	0.001	0.001	Mahajan et. al 2018	T2D
Childhood BMI	-0.06	0.079	0.447	FinnGen	T2D
Adulthood BMI	1.112	0.101	3.89e-28	FinnGen	T2D
Intercept	-0.004	0.002	0.005	FinnGen	T2D
Childhood BMI	-0.0533	0.0185	0.00401	MAGIC	Fasting Glucose
Adulthood BMI	0.1006	0.0244	3.66e-05	MAGIC	Fasting Glucose
Intercept	-0.000806	0.000354	0.749987	MAGIC	Fasting Glucose
Childhood BMI	-0.0217	0.023	0.346	MAGIC	Fasting Insulin
Adulthood BMI	0.2489	0.0298	6.72e-17	MAGIC	Fasting Insulin
Intercept	-0.001398	0.0004228	0.0009435	MAGIC	Fasting Insulin

## Sheet: ESM Table 5
Supplementary Table Five: Steiger Filtered Results for all Exposures and Outcomes
Trait = Exposure for MR, Beta = effect size of each exposure, SE = standard error of effect size, P = p-value of association, Study = Outcome GWAS source
TRAIT	BETA	SE	P	METHOD	STUDY	OUTCOME
Adulthood BMI	0.137791	0.0369559	0.000192599	MR	METSIM	Area Under Insulin Curve
Childhood BMI	-0.0399158	0.0672283	0.552689	MR	METSIM	Area Under Insulin Curve
Adulthood BMI	0.199587	0.0515462	0.000107947	MVMR With Childhood	METSIM	Area Under Insulin Curve
Childhood BMI	-0.134516	0.0692399	0.0520459	MVMR With Adulthood	METSIM	Area Under Insulin Curve
Adulthood BMI	-0.0874703	0.0901276	0.331789	MR	MAGIC	Area Under Insulin Curve
Childhood BMI	-0.255357	0.154608	0.0986092	MR	MAGIC	Area Under Insulin Curve
Adulthood BMI	0.0627077	0.121992	0.607229	MVMR With Childhood	MAGIC	Area Under Insulin Curve
Childhood BMI	-0.290919	0.177954	0.102091	MVMR With Adulthood	MAGIC	Area Under Insulin Curve
Adulthood BMI	0.105369	0.0341931	0.00205903	MR	Meta Analysis	Area Under Insulin Curve
Childhood BMI	-0.0741733	0.061652	0.228939	MR	Meta Analysis	Area Under Insulin Curve
Adulthood BMI	0.178851	0.0474816	0.000165392	MVMR With Childhood	Meta Analysis	Area Under Insulin Curve
Childhood BMI	-0.155081	0.0645275	0.0162467	MVMR With Adulthood	Meta Analysis	Area Under Insulin Curve
Adulthood BMI	0.144969	0.0445501	0.00113769	MR	METSIM	Corrected Insulin Response
Childhood BMI	0.0852986	0.0735983	0.246466	MR	METSIM	Corrected Insulin Response
Adulthood BMI	0.187956	0.0600623	0.00175188	MVMR With Childhood	METSIM	Corrected Insulin Response
Childhood BMI	-0.0749143	0.0822526	0.362409	MVMR With Adulthood	METSIM	Corrected Insulin Response
Adulthood BMI	0.0265763	0.0786327	0.735378	MR	MAGIC	Corrected Insulin Response
Childhood BMI	-0.0904198	0.140275	0.519193	MR	MAGIC	Corrected Insulin Response
Adulthood BMI	-0.0147455	0.106645	0.89003	MVMR With Childhood	MAGIC	Corrected Insulin Response
Childhood BMI	0.0537802	0.156893	0.731762	MVMR With Adulthood	MAGIC	Corrected Insulin Response
Adulthood BMI	0.1162	0.0387614	0.00271902	MR	Meta Analysis	Corrected Insulin Response
Childhood BMI	0.0473682	0.0651726	0.467341	MR	Meta Analysis	Corrected Insulin Response
Adulthood BMI	0.139144	0.0523332	0.00784173	MVMR With Childhood	Meta Analysis	Corrected Insulin Response
Childhood BMI	-0.0471688	0.0728485	0.517314	MVMR With Adulthood	Meta Analysis	Corrected Insulin Response
Adulthood BMI	0.160097	0.0353481	5.92185e-06	MR	METSIM	Ratio of Areas Under Curve
Childhood BMI	-0.0452038	0.0630953	0.473722	MR	METSIM	Ratio of Areas Under Curve
Adulthood BMI	0.233034	0.0491098	2.08337e-06	MVMR With Childhood	METSIM	Ratio of Areas Under Curve
Childhood BMI	-0.157892	0.0667335	0.0179814	MVMR With Adulthood	METSIM	Ratio of Areas Under Curve
Adulthood BMI	0.0224339	0.0917913	0.80692	MR	MAGIC	Ratio of Areas Under Curve
Childhood BMI	-0.243965	0.15321	0.111305	MR	MAGIC	Ratio of Areas Under Curve
Adulthood BMI	0.0993155	0.121738	0.414606	MVMR With Childhood	MAGIC	Ratio of Areas Under Curve
Childhood BMI	-0.240092	0.1727	0.164461	MVMR With Adulthood	MAGIC	Ratio of Areas Under Curve
Adulthood BMI	0.142319	0.0329867	1.60018e-05	MR	Meta Analysis	Ratio of Areas Under Curve
Childhood BMI	-0.0740252	0.0583417	0.204504	MR	Meta Analysis	Ratio of Areas Under Curve
Adulthood BMI	0.214319	0.0455436	2.52881e-06	MVMR With Childhood	Meta Analysis	Ratio of Areas Under Curve
Childhood BMI	-0.168571	0.0622479	0.00676784	MVMR With Adulthood	Meta Analysis	Ratio of Areas Under Curve
Adulthood BMI	0.0479444	0.0364945	0.188932	MR	METSIM	Ins (30 Mins) Adj BMI
Childhood BMI	-0.0785659	0.0667559	0.239231	MR	METSIM	Ins (30 Mins) Adj BMI
Adulthood BMI	0.132031	0.0510577	0.00971214	MVMR With Childhood	METSIM	Ins (30 Mins) Adj BMI
Childhood BMI	-0.168771	0.0696079	0.0153256	MVMR With Adulthood	METSIM	Ins (30 Mins) Adj BMI
Adulthood BMI	0.0991617	0.0833828	0.234347	MR	MAGIC	Ins (30 Mins) Adj BMI
Childhood BMI	-0.114248	0.140727	0.416882	MR	MAGIC	Ins (30 Mins) Adj BMI
Adulthood BMI	0.146679	0.109331	0.179722	MVMR With Childhood	MAGIC	Ins (30 Mins) Adj BMI
Childhood BMI	-0.155021	0.158334	0.327544	MVMR With Adulthood	MAGIC	Ins (30 Mins) Adj BMI
Adulthood BMI	0.0561783	0.0334326	0.0928901	MR	Meta Analysis	Ins (30 Mins) Adj BMI
Childhood BMI	-0.0851202	0.0603139	0.15816	MR	Meta Analysis	Ins (30 Mins) Adj BMI
Adulthood BMI	0.134654	0.0462617	0.00360629	MVMR With Childhood	Meta Analysis	Ins (30 Mins) Adj BMI
Childhood BMI	-0.166544	0.063722	0.00895938	MVMR With Adulthood	Meta Analysis	Ins (30 Mins) Adj BMI
Adulthood BMI	0.129855	0.0388893	0.000840553	MR	METSIM	Ins (30 Mins)
Childhood BMI	-0.0891805	0.0746689	0.232342	MR	METSIM	Ins (30 Mins)
Adulthood BMI	0.225553	0.0550297	4.1539e-05	MVMR With Childhood	METSIM	Ins (30 Mins)
Childhood BMI	-0.201642	0.07477	0.00700029	MVMR With Adulthood	METSIM	Ins (30 Mins)
Adulthood BMI	0.0428066	0.0845218	0.612536	MR	MAGIC	Ins (30 Mins)
Childhood BMI	-0.101678	0.155528	0.513264	MR	MAGIC	Ins (30 Mins)
Adulthood BMI	0.0856394	0.11359	0.450889	MVMR With Childhood	MAGIC	Ins (30 Mins)
Childhood BMI	-0.103522	0.162611	0.52437	MVMR With Adulthood	MAGIC	Ins (30 Mins)
Adulthood BMI	0.114646	0.0353291	0.00117413	MR	Meta Analysis	Ins (30 Mins)
Childhood BMI	-0.0915216	0.0673131	0.173943	MR	Meta Analysis	Ins (30 Mins)
Adulthood BMI	0.198957	0.0495241	5.88479e-05	MVMR With Childhood	Meta Analysis	Ins (30 Mins)
Childhood BMI	-0.184518	0.0679327	0.00660401	MVMR With Adulthood	Meta Analysis	Ins (30 Mins)
Adulthood BMI	0.114721	0.0418058	0.006067	MR	METSIM	Ins (30 Mins) Incremental
Childhood BMI	-0.0980516	0.080886	0.225428	MR	METSIM	Ins (30 Mins) Incremental
Adulthood BMI	0.227408	0.0594317	0.000130046	MVMR With Childhood	METSIM	Ins (30 Mins) Incremental
Childhood BMI	-0.224465	0.0805007	0.00529755	MVMR With Adulthood	METSIM	Ins (30 Mins) Incremental
Adulthood BMI	0.0208109	0.0819356	0.799503	MR	MAGIC	Ins (30 Mins) Incremental
Childhood BMI	-0.183218	0.147941	0.215546	MR	MAGIC	Ins (30 Mins) Incremental
Adulthood BMI	0.117937	0.109669	0.2822	MVMR With Childhood	MAGIC	Ins (30 Mins) Incremental
Childhood BMI	-0.239996	0.157701	0.128048	MVMR With Adulthood	MAGIC	Ins (30 Mins) Incremental
Adulthood BMI	0.0953229	0.0372386	0.0104737	MR	Meta Analysis	Ins (30 Mins) Incremental
Childhood BMI	-0.117651	0.0709709	0.0973692	MR	Meta Analysis	Ins (30 Mins) Incremental
Adulthood BMI	0.202557	0.0522522	0.000105963	MVMR With Childhood	Meta Analysis	Ins (30 Mins) Incremental
Childhood BMI	-0.227675	0.0716994	0.00149622	MVMR With Adulthood	Meta Analysis	Ins (30 Mins) Incremental
Adulthood BMI	-0.200939	0.0369269	5.28216e-08	MR	METSIM	Insulin Sensitivity Index
Childhood BMI	-0.0376064	0.0644692	0.559676	MR	METSIM	Insulin Sensitivity Index
Adulthood BMI	-0.243563	0.0511612	1.92916e-06	MVMR With Childhood	METSIM	Insulin Sensitivity Index
Childhood BMI	0.101593	0.0694726	0.143644	MVMR With Adulthood	METSIM	Insulin Sensitivity Index
Adulthood BMI	-0.126701	0.0440682	0.00403891	MR	MAGIC	Insulin Sensitivity Index
Childhood BMI	-0.134514	0.0700655	0.0548785	MR	MAGIC	Insulin Sensitivity Index
Adulthood BMI	-0.193027	0.0583605	0.000941339	MVMR With Childhood	MAGIC	Insulin Sensitivity Index
Childhood BMI	0.074068	0.0811005	0.361092	MVMR With Adulthood	MAGIC	Insulin Sensitivity Index
Adulthood BMI	-0.170315	0.0283037	1.77219e-09	MR	Meta Analysis	Insulin Sensitivity Index
Childhood BMI	-0.0820362	0.0474419	0.0837743	MR	Meta Analysis	Insulin Sensitivity Index
Adulthood BMI	-0.221603	0.0384714	8.4016e-09	MVMR With Childhood	Meta Analysis	Insulin Sensitivity Index
Childhood BMI	0.0899438	0.0527611	0.0882434	MVMR With Adulthood	Meta Analysis	Insulin Sensitivity Index
Adulthood BMI	0.92209	0.0427418	3.18859e-103	MR	Mahajan et. al 2018	T2D
Childhood BMI	0.500378	0.0797974	3.59656e-10	MR	Mahajan et. al 2018	T2D
Adulthood BMI	1.00215	0.0567501	8.66161e-70	MVMR With Childhood	Mahajan et. al 2018	T2D
Childhood BMI	-0.213921	0.0807216	0.00804655	MVMR With Adulthood	Mahajan et. al 2018	T2D
Adulthood BMI	0.812636	0.0537242	1.08998e-51	MR	FinnGen	T2D
Childhood BMI	0.220712	0.105564	0.0365467	MR	FinnGen	T2D
Adulthood BMI	0.719122	0.0841044	1.22708e-17	MVMR With Childhood	FinnGen	T2D
Childhood BMI	0.35814	0.124316	0.00396558	MVMR With Adulthood	FinnGen	T2D
Adulthood BMI	0.879664	0.0334478	1.936e-152	MR	Meta Analysis	T2D
Childhood BMI	0.398683	0.0636566	3.77591e-10	MR	Meta Analysis	T2D
Adulthood BMI	0.913607	0.0470425	5.14058e-84	MVMR With Childhood	Meta Analysis	T2D
Childhood BMI	-0.0442597	0.0677013	0.513274	MVMR With Adulthood	Meta Analysis	T2D
Adulthood BMI	0.0743938	0.0139475	9.6149e-08	MR	MAGIC	Fasting Glucose
Childhood BMI	0.027141	0.0288997	0.347656	MR	MAGIC	Fasting Glucose
Adulthood BMI	0.111373	0.0192448	7.15865e-09	MVMR With Childhood	MAGIC	Fasting Glucose
Childhood BMI	-0.0730138	0.0278601	0.00877432	MVMR With Adulthood	MAGIC	Fasting Glucose
Adulthood BMI	0.160302	0.0160186	1.41694e-23	MR	MAGIC	Fasting Insulin
Childhood BMI	0.140402	0.0376345	0.000190966	MR	MAGIC	Fasting Insulin
Adulthood BMI	0.183362	0.0228246	9.46908e-16	MVMR With Childhood	MAGIC	Fasting Insulin
Childhood BMI	-0.0283881	0.0332889	0.393781	MVMR With Adulthood	MAGIC	Fasting Insulin
